# Supplementary material for: N-(1,3-Thia­zol-2-yl)benzamide
Source: Acta Crystallogr Sect E Struct Rep Online. 2009 Mar 25;65(Pt 4):o817. doi: 10.1107/S1600536809009374 (PMC2969069; doi:10.1107/S1600536809009374)
Supplement: Supplementary file 1 [file e-65-0o817-sup1.cif]

##############################################################################
###                                                                        ###
###        Electronic paper (Acta Crystallographica Section E)             ###
###                                                                        ###
##############################################################################
#                                                                            #
# This CIF contains the data in a paper accepted for publication in Acta     #
# Crystallographica Section E. It conforms to the requirements of Notes      #
# for Authors for Section E, and has been peer reviewed under the auspices   #
# of the IUCr Commission on Journals.                                        #
#                                                                            #
# Full details of the Crystallographic Information File format               #
# are given in the paper "The Crystallographic Information File (CIF):       #
# a New Standard Archive File for Crystallography" by S. R. Hall, F. H.      #
# Allen and I. D. Brown [Acta Cryst. (1991), A47, 655-685].                  #
#                                                                            #
# The current version of the core CIF dictionary is obtainable from          #
# ftp://ftp.iucr.org/pub/cif_core.dic. The current version number is 2.4.    #
#                                                                            #
# Software is freely available for graphical display of the structure(s) in  #
# this CIF.  For information consult the CIF home page http://www.iucr.org/  #
# cif/home.html                                                              #
#                                                                            #
# This file may be used for bona fide research purposes within the           #
# scientific community so long as proper attribution is given to the journal # 
# article from which it was obtained.                                        #
#                                                                            #
##############################################################################
                                             
data_global
_audit_creation_method     SHELXL-97
_journal_date_recd_electronic     2009-03-08
_journal_date_accepted     2009-03-13
_journal_name_full     'Acta Crystallographica, Section E'
_journal_year     2009
_journal_volume     65
_journal_issue      4
_journal_page_first     o817
_journal_page_last     o817
_journal_paper_category     QO
_journal_coeditor_code     BT2897
_publ_contact_author
;
     Dr. Seik Weng Ng
     Department of Chemistry
     University of Malaya
     50603 Kuala Lumpur
     Malaysia
;
_publ_contact_author_email     seikweng@um.edu.my
_publ_contact_author_fax     '03 7967 4193'
_publ_contact_author_phone     '03 7967 6778'
_publ_section_title
;
<i>N</i>-(1,3-Thiazol-2-yl)benzamide
;
loop_
    _publ_author_name
    _publ_author_address
    'Zonouzi, Afsaneh'
;
Department of Chemistry
College of Science
University of Tehran
PO Box 13145-143
Tehran
Iran
;
    'Mirzazadeh, Roghieh '
;
Department of Chemistry
College of Science
University of Tehran
PO Box 13145-143
Tehran
Iran
;
    'Rahmani, Hossein'
;
Institute of Chemical Industries
Iranian Research Organization for Science and Technology
PO Box 15815-358
Tehran
Iran
;
    'Ng, Seik Weng'
;
Department of Chemistry
University of Malaya
50603 Kuala Lumpur
Malaysia
;
_publ_section_synopsis     .
data_I
_audit_creation_method     SHELXL-97
_chemical_name_systematic
;
<i>N</i>-(1,3-Thiazol-2-yl)benzamide
;
_chemical_name_common     ?
_chemical_formula_moiety     'C10 H8 N2 O S'
_chemical_formula_sum     'C10 H8 N2 O S'
_chemical_formula_iupac     'C10 H8 N2 O S'
_chemical_formula_weight     204.24
_chemical_melting_point     ?
_symmetry_cell_setting     monoclinic
_symmetry_space_group_name_H-M     'P 21/c'
_symmetry_space_group_name_Hall     '-P 2ybc'
loop_
    _symmetry_equiv_pos_as_xyz
    'x, y, z'
    '-x, y+1/2, -z+1/2'
    '-x, -y, -z'
    'x, -y-1/2, z-1/2'
_cell_length_a     12.0142(2)
_cell_length_b     5.05810(10)
_cell_length_c     15.4090(3)
_cell_angle_alpha     90.00
_cell_angle_beta     99.0930(10)
_cell_angle_gamma     90.00
_cell_volume     924.62(3)
_cell_formula_units_Z     4
_cell_measurement_reflns_used     3661
_cell_measurement_theta_min     2.7
_cell_measurement_theta_max     28.3
_cell_measurement_temperature     123(2)
_exptl_crystal_description     prism
_exptl_crystal_colour     colorless
_exptl_crystal_size_max     0.35
_exptl_crystal_size_mid     0.20
_exptl_crystal_size_min     0.15
_exptl_crystal_density_diffrn     1.467
_exptl_crystal_density_meas     ?
_exptl_crystal_density_method     'not measured'
_exptl_crystal_F_000     424
_exptl_absorpt_coefficient_mu     0.313
_exptl_absorpt_correction_type     multi-scan
_exptl_absorpt_process_details     '(SADABS; Sheldrick, 1996)'
_exptl_absorpt_correction_T_min     0.8983
_exptl_absorpt_correction_T_max     0.9545
_diffrn_ambient_temperature     123(2)
_diffrn_radiation_type     MoK\a
_diffrn_radiation_wavelength     0.71073
_diffrn_radiation_source     'fine-focus sealed tube'
_diffrn_radiation_monochromator     graphite
_diffrn_measurement_device_type     'Bruker SMART APEX'
_diffrn_measurement_method     \w
_diffrn_detector_area_resol_mean     ?
_diffrn_reflns_number     6130
_diffrn_reflns_av_R_equivalents     0.0164
_diffrn_reflns_av_sigmaI/netI     0.0177
_diffrn_reflns_theta_min     1.72
_diffrn_reflns_theta_max     27.50
_diffrn_reflns_theta_full     27.50
_diffrn_measured_fraction_theta_max     0.990
_diffrn_measured_fraction_theta_full     0.990
_diffrn_reflns_limit_h_min     -15
_diffrn_reflns_limit_h_max     15
_diffrn_reflns_limit_k_min     -6
_diffrn_reflns_limit_k_max     6
_diffrn_reflns_limit_l_min     -18
_diffrn_reflns_limit_l_max     20
_diffrn_standards_number     0
_diffrn_standards_interval_count     0
_diffrn_standards_interval_time     0
_diffrn_standards_decay_%     0
_reflns_number_total     2104
_reflns_number_gt     1900
_reflns_threshold_expression     I>2\s(I)
_refine_ls_structure_factor_coef     Fsqd
_refine_ls_matrix_type     full
_refine_ls_R_factor_all     0.0323
_refine_ls_R_factor_gt     0.0290
_refine_ls_wR_factor_gt     0.0842
_refine_ls_wR_factor_ref     0.0867
_refine_ls_goodness_of_fit_ref     1.074
_refine_ls_restrained_S_all     1.074
_refine_ls_number_reflns     2104
_refine_ls_number_parameters     131
_refine_ls_number_restraints     0
_refine_ls_hydrogen_treatment     mixed
_refine_ls_weighting_scheme     calc
_refine_ls_weighting_details
         'calc w=1/[\s^2^(Fo^2^)+(0.0497P)^2^+0.3231P] where P=(Fo^2^+2Fc^2^)/3'
_atom_sites_solution_hydrogens     geom
_atom_sites_solution_primary     direct
_atom_sites_solution_secondary     difmap
_refine_ls_shift/su_max     0.001
_refine_ls_shift/su_mean     0.001
_refine_diff_density_max     0.369
_refine_diff_density_min     -0.207
_refine_ls_extinction_method     none
_refine_ls_extinction_coef     ?
loop_
    _atom_type_symbol
    _atom_type_description
    _atom_type_scat_dispersion_real
    _atom_type_scat_dispersion_imag
    _atom_type_scat_source
    'C' 'C' 0.0033 0.0016
                         'International Tables Vol C Tables 4.2.6.8 and 6.1.1.4'
    'H' 'H' 0.0000 0.0000
                         'International Tables Vol C Tables 4.2.6.8 and 6.1.1.4'
    'N' 'N' 0.0061 0.0033
                         'International Tables Vol C Tables 4.2.6.8 and 6.1.1.4'
    'O' 'O' 0.0106 0.0060
                         'International Tables Vol C Tables 4.2.6.8 and 6.1.1.4'
    'S' 'S' 0.1246 0.1234
                         'International Tables Vol C Tables 4.2.6.8 and 6.1.1.4'
_computing_data_collection     'APEX2 (Bruker, 2008)'
_computing_cell_refinement     'SAINT (Bruker, 2008)'
_computing_data_reduction     'SAINT (Bruker, 2008)'
_computing_structure_solution     'SHELXS97 (Sheldrick, 2008)'
_computing_structure_refinement     'SHELXL97 (Sheldrick, 2008)'
_computing_molecular_graphics     'X-SEED (Barbour, 2001)'
_computing_publication_material     'publCIF (Westrip, 2009)'
loop_
    _atom_site_type_symbol
    _atom_site_label
    _atom_site_fract_x
    _atom_site_fract_y
    _atom_site_fract_z
    _atom_site_U_iso_or_equiv
    _atom_site_adp_type
    _atom_site_calc_flag
    _atom_site_refinement_flags
    _atom_site_occupancy
    _atom_site_disorder_assembly
    _atom_site_disorder_group
    S S1 0.31389(3) 0.14766(7) 0.64434(2) 0.02139(12) Uani d . 1 . .
    O O1 0.17527(8) 0.5276(2) 0.56442(6) 0.0229(2) Uani d . 1 . .
    N N1 0.49298(9) 0.2290(2) 0.57510(7) 0.0196(2) Uani d . 1 . .
    N N2 0.34258(9) 0.4997(2) 0.51416(7) 0.0186(2) Uani d . 1 . .
    H H2 0.3903(16) 0.574(4) 0.4833(13) 0.039(5) Uiso d . 1 . .
    C C1 0.43025(12) -0.0499(3) 0.67627(9) 0.0229(3) Uani d . 1 . .
    H H1 0.4338 -0.1892 0.7180 0.028 Uiso calc R 1 . .
    C C2 0.51534(11) 0.0214(3) 0.63371(8) 0.0210(3) Uani d . 1 . .
    H H2A 0.5863 -0.0656 0.6434 0.025 Uiso calc R 1 . .
    C C3 0.38904(11) 0.3090(2) 0.57304(8) 0.0173(3) Uani d . 1 . .
    C C4 0.23427(11) 0.5903(3) 0.50994(8) 0.0179(3) Uani d . 1 . .
    C C5 0.19345(10) 0.7638(3) 0.43320(8) 0.0178(3) Uani d . 1 . .
    C C6 0.11908(11) 0.9675(3) 0.44382(9) 0.0207(3) Uani d . 1 . .
    H H6 0.0981 0.9989 0.4998 0.025 Uiso calc R 1 . .
    C C7 0.07532(11) 1.1252(3) 0.37287(9) 0.0239(3) Uani d . 1 . .
    H H7 0.0251 1.2655 0.3804 0.029 Uiso calc R 1 . .
    C C8 0.10522(11) 1.0769(3) 0.29083(9) 0.0235(3) Uani d . 1 . .
    H H8 0.0754 1.1848 0.2422 0.028 Uiso calc R 1 . .
    C C9 0.17835(11) 0.8722(3) 0.27946(9) 0.0221(3) Uani d . 1 . .
    H H9 0.1978 0.8389 0.2231 0.026 Uiso calc R 1 . .
    C C10 0.22320(11) 0.7157(3) 0.35072(8) 0.0199(3) Uani d . 1 . .
    H H10 0.2739 0.5765 0.3432 0.024 Uiso calc R 1 . .
loop_
    _atom_site_aniso_label
    _atom_site_aniso_U_11
    _atom_site_aniso_U_22
    _atom_site_aniso_U_33
    _atom_site_aniso_U_12
    _atom_site_aniso_U_13
    _atom_site_aniso_U_23
    S1 0.02421(19) 0.02313(19) 0.01715(19) -0.00215(12) 0.00419(13) 0.00464(12)
    O1 0.0245(5) 0.0273(5) 0.0181(5) 0.0007(4) 0.0071(4) 0.0020(4)
    N1 0.0231(5) 0.0187(5) 0.0170(5) 0.0014(4) 0.0027(4) 0.0016(4)
    N2 0.0201(5) 0.0202(5) 0.0160(5) 0.0008(4) 0.0049(4) 0.0042(4)
    C1 0.0300(7) 0.0190(6) 0.0181(6) -0.0018(5) -0.0012(5) 0.0027(5)
    C2 0.0260(6) 0.0174(6) 0.0182(6) 0.0013(5) -0.0010(5) 0.0002(5)
    C3 0.0223(6) 0.0170(6) 0.0125(6) -0.0019(5) 0.0027(5) -0.0008(4)
    C4 0.0210(6) 0.0184(6) 0.0143(6) -0.0004(5) 0.0028(5) -0.0018(5)
    C5 0.0180(6) 0.0189(6) 0.0161(6) -0.0021(5) 0.0015(5) 0.0008(5)
    C6 0.0181(6) 0.0242(6) 0.0201(6) -0.0001(5) 0.0038(5) -0.0028(5)
    C7 0.0206(6) 0.0209(6) 0.0291(7) 0.0022(5) 0.0007(5) -0.0006(5)
    C8 0.0213(6) 0.0241(6) 0.0231(7) -0.0013(5) -0.0022(5) 0.0061(5)
    C9 0.0221(6) 0.0277(7) 0.0163(6) -0.0026(5) 0.0028(5) 0.0017(5)
    C10 0.0200(6) 0.0217(6) 0.0180(6) 0.0015(5) 0.0032(5) 0.0001(5)
loop_
    _geom_bond_atom_site_label_1
    _geom_bond_atom_site_label_2
    _geom_bond_site_symmetry_2
    _geom_bond_distance
    _geom_bond_publ_flag
    S1 C1 . 1.7255(14) ?
    S1 C3 . 1.7327(13) ?
    O1 C4 . 1.2231(16) ?
    N1 C3 . 1.3084(17) ?
    N1 C2 . 1.3834(16) ?
    N2 C4 . 1.3714(17) ?
    N2 C3 . 1.3801(16) ?
    N2 H2 . 0.88(2) ?
    C1 C2 . 1.348(2) ?
    C1 H1 . 0.9500 ?
    C2 H2A . 0.9500 ?
    C4 C5 . 1.4919(17) ?
    C5 C6 . 1.3903(18) ?
    C5 C10 . 1.3949(18) ?
    C6 C7 . 1.3877(19) ?
    C6 H6 . 0.9500 ?
    C7 C8 . 1.389(2) ?
    C7 H7 . 0.9500 ?
    C8 C9 . 1.387(2) ?
    C8 H8 . 0.9500 ?
    C9 C10 . 1.3913(18) ?
    C9 H9 . 0.9500 ?
    C10 H10 . 0.9500 ?
loop_
    _geom_angle_atom_site_label_1
    _geom_angle_atom_site_label_2
    _geom_angle_atom_site_label_3
    _geom_angle_site_symmetry_1
    _geom_angle_site_symmetry_3
    _geom_angle
    _geom_angle_publ_flag
    C1 S1 C3 . . 88.49(6) ?
    C3 N1 C2 . . 109.69(11) ?
    C4 N2 C3 . . 123.16(11) ?
    C4 N2 H2 . . 121.6(13) ?
    C3 N2 H2 . . 114.8(13) ?
    C2 C1 S1 . . 110.43(10) ?
    C2 C1 H1 . . 124.8 ?
    S1 C1 H1 . . 124.8 ?
    C1 C2 N1 . . 115.88(12) ?
    C1 C2 H2A . . 122.1 ?
    N1 C2 H2A . . 122.1 ?
    N1 C3 N2 . . 121.17(11) ?
    N1 C3 S1 . . 115.46(10) ?
    N2 C3 S1 . . 123.29(10) ?
    O1 C4 N2 . . 121.95(12) ?
    O1 C4 C5 . . 122.90(12) ?
    N2 C4 C5 . . 115.14(11) ?
    C6 C5 C10 . . 119.91(12) ?
    C6 C5 C4 . . 118.65(11) ?
    C10 C5 C4 . . 121.33(12) ?
    C7 C6 C5 . . 120.24(12) ?
    C7 C6 H6 . . 119.9 ?
    C5 C6 H6 . . 119.9 ?
    C6 C7 C8 . . 119.71(13) ?
    C6 C7 H7 . . 120.1 ?
    C8 C7 H7 . . 120.1 ?
    C7 C8 C9 . . 120.40(12) ?
    C7 C8 H8 . . 119.8 ?
    C9 C8 H8 . . 119.8 ?
    C8 C9 C10 . . 119.95(13) ?
    C8 C9 H9 . . 120.0 ?
    C10 C9 H9 . . 120.0 ?
    C5 C10 C9 . . 119.78(12) ?
    C5 C10 H10 . . 120.1 ?
    C9 C10 H10 . . 120.1 ?
loop_
    _geom_torsion_atom_site_label_1
    _geom_torsion_atom_site_label_2
    _geom_torsion_atom_site_label_3
    _geom_torsion_atom_site_label_4
    _geom_torsion_site_symmetry_1
    _geom_torsion_site_symmetry_2
    _geom_torsion_site_symmetry_3
    _geom_torsion_site_symmetry_4
    _geom_torsion
    _geom_torsion_publ_flag
    C3 S1 C1 C2 . . . . 1.28(10) ?
    S1 C1 C2 N1 . . . . -0.31(15) ?
    C3 N1 C2 C1 . . . . -1.25(16) ?
    C2 N1 C3 N2 . . . . -174.45(11) ?
    C2 N1 C3 S1 . . . . 2.29(14) ?
    C4 N2 C3 N1 . . . . -179.70(12) ?
    C4 N2 C3 S1 . . . . 3.83(17) ?
    C1 S1 C3 N1 . . . . -2.12(10) ?
    C1 S1 C3 N2 . . . . 174.53(11) ?
    C3 N2 C4 O1 . . . . 7.78(19) ?
    C3 N2 C4 C5 . . . . -170.70(11) ?
    O1 C4 C5 C6 . . . . 35.22(18) ?
    N2 C4 C5 C6 . . . . -146.32(12) ?
    O1 C4 C5 C10 . . . . -141.00(14) ?
    N2 C4 C5 C10 . . . . 37.46(17) ?
    C10 C5 C6 C7 . . . . -0.75(19) ?
    C4 C5 C6 C7 . . . . -177.03(11) ?
    C5 C6 C7 C8 . . . . 0.7(2) ?
    C6 C7 C8 C9 . . . . 0.1(2) ?
    C7 C8 C9 C10 . . . . -0.7(2) ?
    C6 C5 C10 C9 . . . . 0.09(19) ?
    C4 C5 C10 C9 . . . . 176.27(12) ?
    C8 C9 C10 C5 . . . . 0.6(2) ?
loop_
    _geom_hbond_atom_site_label_D
    _geom_hbond_atom_site_label_H
    _geom_hbond_atom_site_label_A
    _geom_hbond_site_symmetry_A
    _geom_hbond_distance_DH
    _geom_hbond_distance_HA
    _geom_hbond_distance_DA
    _geom_hbond_angle_DHA
    _geom_hbond_publ_flag
    N2 H2 N1 3_666 0.88(2) 2.04(2) 2.922(2) 173(2) yes
