# Supplementary material for: N-(1,3-Thia­zol-2-yl)benzamide
Source: Acta Crystallogr Sect E Struct Rep Online. 2009 Mar 25;65(Pt 4):o817. doi: 10.1107/S1600536809009374 (PMC2969069; doi:10.1107/S1600536809009374)
Supplement: Supplementary file 2 [file e-65-0o817-Isup2.hkl]

# 
# h,k,l, Fc-squared, Fo-squared, sigma(Fo-squared) and status flag 
# 
data_I
_shelx_title '  P21/c' 
_shelx_refln_list_code          4 
_shelx_F_calc_maximum      129.64 
_exptl_crystal_F_000       424.00 
_reflns_d_resolution_high  0.7696 
 
loop_ 
 _symmetry_equiv_pos_as_xyz 
 'x, y, z' 
 '-x, y+1/2, -z+1/2' 
 '-x, -y, -z' 
 'x, -y-1/2, z-1/2' 
 
_cell_length_a    12.0142 
_cell_length_b     5.0581 
_cell_length_c    15.4090 
_cell_angle_alpha  90.000 
_cell_angle_beta   99.093 
_cell_angle_gamma  90.000 
 
_shelx_F_squared_multiplier     1.000 
 
loop_ 
 _refln_index_h 
 _refln_index_k 
 _refln_index_l 
 _refln_F_squared_calc 
 _refln_F_squared_meas 
 _refln_F_squared_sigma 
 _refln_observed_status 
   1   0   0     1079.90     1105.94     17.97 o 
   2   0   0     2548.76     2560.21     39.81 o 
   3   0   0     2794.29     3142.59     47.87 o 
   4   0   0      273.86      294.39      6.18 o 
   5   0   0      621.83      606.62     11.35 o 
   6   0   0     1465.09     1548.76     25.72 o 
   7   0   0      930.90     1131.93     20.00 o 
   8   0   0      770.07      728.49      9.95 o 
   9   0   0      125.65      143.33      3.75 o 
  10   0   0     1066.79     1063.92     14.10 o 
  11   0   0      318.79      300.31      6.24 o 
  12   0   0      242.68      232.72      5.60 o 
  13   0   0        7.17        6.72      1.62 o 
  14   0   0      207.70      205.02      8.21 o 
  15   0   0       97.71      105.20      6.43 o 
   1   1   0       72.84       82.63      1.06 o 
   2   1   0     3329.08     3420.84     24.24 o 
   3   1   0     2321.14     2362.43     17.06 o 
   4   1   0     7487.65     7810.68     76.37 o 
   5   1   0      163.60      182.83      4.08 o 
   6   1   0     1069.63     1108.97     10.89 o 
   7   1   0       36.86       26.26      1.24 o 
   8   1   0       10.05        9.40      0.95 o 
   9   1   0      130.50      115.90      2.76 o 
  10   1   0        4.25        2.37      0.90 o 
  11   1   0       55.59       48.18      2.09 o 
  12   1   0      449.05      413.13      6.52 o 
  13   1   0       93.11       88.27      3.08 o 
  14   1   0       46.58       50.00      3.51 o 
  15   1   0       34.07       41.59      2.59 o 
   0   2   0      481.05      508.58      5.37 o 
   1   2   0      122.01      131.10      1.62 o 
   2   2   0       52.58       57.92      1.21 o 
   3   2   0      101.25       84.71      1.88 o 
   4   2   0     1112.25     1158.26      9.18 o 
   5   2   0      104.92      138.86      1.96 o 
   6   2   0        0.01        1.64      0.66 o 
   7   2   0      149.69      150.18      3.79 o 
   8   2   0       17.48       26.00      1.87 o 
   9   2   0      110.68       99.43      3.46 o 
  10   2   0      297.50      297.24      6.36 o 
  11   2   0      122.70      130.60      4.27 o 
  12   2   0       67.64       61.44      4.90 o 
  13   2   0      155.59      156.06      4.40 o 
  14   2   0        5.85        6.19      1.85 o 
   1   3   0        4.04        6.27      0.59 o 
   2   3   0       39.05       56.10      1.29 o 
   3   3   0       22.52       25.97      0.99 o 
   4   3   0      748.83      759.16      6.22 o 
   5   3   0       17.24       21.13      0.98 o 
   6   3   0        0.49        2.29      0.79 o 
   7   3   0        8.44        5.59      1.03 o 
   8   3   0      144.92      140.88      3.65 o 
   9   3   0      282.21      268.87      7.83 o 
  10   3   0       40.26       39.19      2.73 o 
  11   3   0       17.82       17.29      1.66 o 
  12   3   0        0.24       -1.43      1.04 o 
  13   3   0       11.48       12.99      1.75 o 
   0   4   0       24.50       31.01      1.32 o 
   1   4   0      113.62      124.19      2.70 o 
   2   4   0      270.55      271.49      3.58 o 
   3   4   0      953.90      951.93      7.86 o 
   4   4   0       25.70       30.25      2.30 o 
   5   4   0      213.63      221.76      5.62 o 
   6   4   0       76.54       80.64      2.33 o 
   7   4   0      134.08      135.01      2.91 o 
   8   4   0      407.39      404.35      7.45 o 
   9   4   0       21.81       25.37      1.65 o 
  10   4   0        4.07        5.75      1.38 o 
  11   4   0       21.74       29.00      2.18 o 
  12   4   0        3.06        3.05      1.38 o 
   1   5   0      927.29      921.84      6.85 o 
   2   5   0       98.38       93.99      1.80 o 
   3   5   0        5.99        5.68      0.97 o 
   4   5   0       61.73       65.61      2.79 o 
   5   5   0        4.39        3.55      0.96 o 
   6   5   0       50.66       58.00      2.45 o 
   7   5   0      188.58      191.06      5.18 o 
   8   5   0        9.59       11.68      1.86 o 
   9   5   0      210.21      231.18      7.02 o 
  10   5   0       89.56      100.33      4.92 o 
   0   6   0       58.41       64.96      4.77 o 
   1   6   0       74.30       73.50      4.01 o 
   2   6   0       19.67       20.63      2.51 o 
   3   6   0      279.04      281.43      7.41 o 
   4   6   0       71.04       75.24      4.04 o 
   5   6   0       82.12       80.33      4.23 o 
   6   6   0      179.79      185.49      6.43 o 
 -15   1   1        0.70        1.17      1.37 o 
 -14   1   1       38.74       36.00      2.29 o 
 -13   1   1       46.06       49.26      3.05 o 
 -12   1   1      264.53      249.31      5.19 o 
 -11   1   1      205.93      214.01      3.56 o 
 -10   1   1     1563.87     1556.25     15.82 o 
  -9   1   1        4.96        3.42      0.87 o 
  -8   1   1       14.94       21.25      1.24 o 
  -7   1   1      562.89      582.47      6.76 o 
  -6   1   1      471.40      519.03      5.99 o 
  -5   1   1     1743.72     1733.97     17.79 o 
  -4   1   1      267.73      245.51      4.18 o 
  -3   1   1     1139.51     1136.28      9.97 o 
  -2   1   1      293.02      306.04      3.46 o 
  -1   1   1      114.25      138.79      1.32 o 
   0   1   1       43.95       46.39      0.89 o 
   1   1   1      261.33      271.01      2.84 o 
   2   1   1    14217.10    14306.35    148.86 o 
   3   1   1      277.59      258.88      2.60 o 
   4   1   1      289.03      266.46      2.58 o 
   5   1   1     3428.49     3562.15     26.03 o 
   6   1   1        0.62        2.17      1.09 o 
   7   1   1        9.18       13.00      1.47 o 
   8   1   1      111.58      102.58      4.60 o 
   9   1   1      193.86      175.60      5.83 o 
  10   1   1       15.01       15.67      1.29 o 
  11   1   1       22.26       21.44      1.65 o 
  12   1   1        8.14        9.04      1.40 o 
  13   1   1       44.30       44.77      3.34 o 
  14   1   1       33.51       38.64      2.40 o 
  15   1   1        6.04        5.07      1.99 o 
 -14   2   1      464.10      447.99     10.87 o 
 -13   2   1        0.20        1.22      1.14 o 
 -12   2   1      267.89      267.91      7.18 o 
 -11   2   1       38.64       46.92      2.23 o 
 -10   2   1        1.01        2.03      0.96 o 
  -9   2   1      107.96      102.89      2.80 o 
  -8   2   1       96.06       86.03      2.95 o 
  -7   2   1       29.90       24.96      2.55 o 
  -6   2   1     2612.13     2641.48     23.85 o 
  -5   2   1      270.73      269.57      2.86 o 
  -4   2   1      236.74      192.22      2.08 o 
  -3   2   1     1016.97      978.69      7.04 o 
  -2   2   1     1467.11     1579.36     10.82 o 
  -1   2   1     2677.02     2724.83     16.05 o 
   0   2   1      262.03      264.99      2.87 o 
   1   2   1      530.14      531.80      4.78 o 
   2   2   1     1293.02     1301.43     10.13 o 
   3   2   1      119.81      130.25      1.90 o 
   4   2   1     1183.81     1207.86     12.74 o 
   5   2   1       41.23       32.86      1.07 o 
   6   2   1     1520.86     1573.06     14.95 o 
   7   2   1      446.71      401.46      5.41 o 
   8   2   1      904.28      880.00     13.62 o 
   9   2   1      195.46      203.83      5.00 o 
  10   2   1      272.83      277.59      6.18 o 
  11   2   1      226.62      230.88      6.03 o 
  12   2   1      127.62      125.62      8.66 o 
  13   2   1      101.72      107.93      4.30 o 
  14   2   1        4.49        4.66      1.53 o 
 -13   3   1       47.49       49.06      2.69 o 
 -12   3   1        1.80        2.21      1.24 o 
 -11   3   1      104.87       95.21      3.17 o 
 -10   3   1      172.56      178.01      5.60 o 
  -9   3   1        4.74        8.41      1.26 o 
  -8   3   1     1276.51     1187.30     12.87 o 
  -7   3   1      181.61      188.49      3.13 o 
  -6   3   1      134.59      143.36      2.69 o 
  -5   3   1      471.32      485.18      4.42 o 
  -4   3   1      298.80      312.35      3.23 o 
  -3   3   1        6.00        7.95      0.62 o 
  -2   3   1     1400.35     1441.56     10.28 o 
  -1   3   1      340.35      342.79      3.08 o 
   0   3   1      588.95      554.28      3.77 o 
   1   3   1      420.42      396.12      3.52 o 
   2   3   1       84.44       99.58      2.11 o 
   3   3   1     1107.85     1134.94      9.53 o 
   4   3   1      498.24      493.83      5.05 o 
   5   3   1       16.84       20.57      1.00 o 
   6   3   1     2223.53     2235.09     20.37 o 
   7   3   1      390.61      383.70      5.58 o 
   8   3   1      389.57      395.81      5.87 o 
   9   3   1       16.36       18.95      2.23 o 
  10   3   1      198.38      184.25      5.21 o 
  11   3   1       63.85       63.41      3.34 o 
  12   3   1      626.35      644.49      9.39 o 
  13   3   1        9.98       12.49      1.74 o 
 -12   4   1       28.73       31.08      3.39 o 
 -11   4   1       18.26       19.89      2.21 o 
 -10   4   1       15.58       16.79      1.70 o 
  -9   4   1       73.43       79.35      5.08 o 
  -8   4   1       35.46       35.79      2.42 o 
  -7   4   1        0.96       -0.19      0.88 o 
  -6   4   1      346.77      343.68      4.63 o 
  -5   4   1      215.81      221.62      3.59 o 
  -4   4   1      225.76      218.62      2.91 o 
  -3   4   1       62.40       58.83      1.51 o 
  -2   4   1       14.41       14.89      0.90 o 
  -1   4   1        4.22        1.73      0.52 o 
   0   4   1      128.41      128.21      1.85 o 
   1   4   1       39.04       36.83      1.19 o 
   2   4   1       27.86       27.42      1.16 o 
   3   4   1       91.01       84.41      1.69 o 
   4   4   1       63.46       63.80      1.50 o 
   5   4   1      134.08      137.52      2.83 o 
   6   4   1      216.03      219.11      3.96 o 
   7   4   1      266.49      280.39      4.37 o 
   8   4   1      274.17      288.19      4.57 o 
   9   4   1       25.36       23.81      1.61 o 
  10   4   1      206.83      190.00      4.67 o 
  11   4   1        1.02        0.86      1.23 o 
  12   4   1        0.51        0.54      1.33 o 
 -10   5   1       17.17       18.34      2.59 o 
  -9   5   1        7.23        6.22      1.92 o 
  -8   5   1       14.13       14.26      2.29 o 
  -7   5   1        4.21        3.17      1.65 o 
  -6   5   1        0.11       -0.31      1.34 o 
  -5   5   1        5.00        5.88      1.73 o 
  -4   5   1      240.53      244.05      5.74 o 
  -3   5   1      170.46      171.59      2.89 o 
  -2   5   1      167.68      180.39      4.86 o 
  -1   5   1        4.36        4.52      1.07 o 
   0   5   1       29.30       26.81      1.42 o 
   1   5   1       17.15       18.69      0.98 o 
   2   5   1       16.71       18.21      1.16 o 
   3   5   1      143.06      141.74      3.02 o 
   4   5   1      187.24      176.80      3.69 o 
   5   5   1      105.37      108.56      2.76 o 
   6   5   1        6.90        9.50      1.22 o 
   7   5   1       18.70       22.64      1.61 o 
   8   5   1      116.27      130.46      3.31 o 
   9   5   1       12.39       16.45      1.57 o 
  -6   6   1       21.94       22.86      2.79 o 
  -5   6   1       20.65       20.88      2.66 o 
  -4   6   1       99.36      101.55      3.48 o 
  -3   6   1        0.02       -1.09      1.35 o 
  -2   6   1       20.17       20.67      1.84 o 
  -1   6   1      165.78      165.15      3.65 o 
   0   6   1       79.28       78.82      2.56 o 
   1   6   1        9.81        5.58      1.89 o 
   2   6   1      230.65      225.79      9.72 o 
   3   6   1      193.91      193.19      6.16 o 
   4   6   1       23.83       25.29      2.79 o 
   5   6   1       14.71       16.21      2.58 o 
   6   6   1       14.40       11.16      2.53 o 
 -15   0   2       85.92      100.39      6.25 o 
 -14   0   2      178.57      200.50      5.70 o 
 -13   0   2       23.24       25.70      2.33 o 
 -12   0   2      175.45      182.76      4.99 o 
 -11   0   2       40.93       44.51      2.57 o 
 -10   0   2       63.07       60.87      2.71 o 
  -9   0   2      582.86      505.16      7.43 o 
  -8   0   2     2064.79     2067.52     23.11 o 
  -7   0   2      163.66      140.70      2.94 o 
  -6   0   2        3.68        0.96      0.56 o 
  -5   0   2      474.44      522.09      7.94 o 
  -4   0   2      306.61      305.97      4.21 o 
  -3   0   2      385.20      378.11      8.03 o 
  -2   0   2    16807.16    15924.57    243.81 o 
  -1   0   2       56.86       64.90      1.20 o 
   0   0   2     2189.59     2291.45     35.34 o 
   1   0   2     1535.11     1560.11     12.74 o 
   2   0   2     7302.23     7278.35     73.71 o 
   3   0   2       24.20       12.73      0.81 o 
   4   0   2      551.90      536.12      6.79 o 
   5   0   2     2107.68     2096.78     22.64 o 
   6   0   2     1461.33     1501.22     17.08 o 
   7   0   2     3275.31     3412.57     36.37 o 
   8   0   2        0.27        0.18      0.94 o 
   9   0   2      167.23      151.87      3.87 o 
  10   0   2      383.58      369.38      6.74 o 
  11   0   2        2.11        2.37      1.29 o 
  12   0   2      239.03      217.91      5.45 o 
  13   0   2      207.43      197.98      7.84 o 
  14   0   2      106.18      104.53      5.99 o 
  15   0   2      362.28      368.88     11.88 o 
 -15   1   2       43.20       46.91      2.77 o 
 -14   1   2       66.41       68.21      2.87 o 
 -13   1   2       58.34       58.33      3.06 o 
 -12   1   2        6.51        7.08      1.04 o 
 -11   1   2      466.40      456.86      5.97 o 
 -10   1   2     1025.69     1031.47      9.75 o 
  -9   1   2       10.80       11.35      1.10 o 
  -8   1   2      256.66      265.68      3.90 o 
  -7   1   2       75.43      107.07      2.31 o 
  -6   1   2      871.82      911.99      7.99 o 
  -5   1   2      195.27      150.13      2.17 o 
  -4   1   2     1523.31     1593.05     12.42 o 
  -3   1   2       77.96      102.77      1.71 o 
  -2   1   2      728.58      694.00      5.43 o 
  -1   1   2     1321.87     1375.94      9.07 o 
   0   1   2     7061.05     7166.54     51.23 o 
   1   1   2     3828.58     3986.78     28.49 o 
   2   1   2     3672.00     3718.79     26.30 o 
   3   1   2      195.56      158.26      1.95 o 
   4   1   2        0.19        1.93      0.81 o 
   5   1   2       98.38       92.03      1.61 o 
   6   1   2     1548.33     1594.63     28.64 o 
   7   1   2       73.31       87.52      2.05 o 
   8   1   2        0.38        1.03      0.91 o 
   9   1   2       64.72       65.42      2.09 o 
  10   1   2      191.62      181.60      4.89 o 
  11   1   2      503.21      497.20      7.12 o 
  12   1   2       20.67       18.81      2.80 o 
  13   1   2       50.03       53.04      2.63 o 
  14   1   2       85.32       94.05      7.23 o 
 -14   2   2        0.81        1.83      1.60 o 
 -13   2   2       22.89       26.66      1.94 o 
 -12   2   2      256.54      264.07      5.10 o 
 -11   2   2      231.68      217.99      4.43 o 
 -10   2   2      119.69      112.85      3.03 o 
  -9   2   2        8.70        9.30      1.14 o 
  -8   2   2        0.87        1.59      0.80 o 
  -7   2   2       37.58       44.74      1.73 o 
  -6   2   2     1430.89     1469.07     14.12 o 
  -5   2   2        2.81        3.58      0.67 o 
  -4   2   2     2083.31     2319.44     15.35 o 
  -3   2   2       83.02       90.85      1.30 o 
  -2   2   2      108.72      122.01      1.69 o 
  -1   2   2      906.33     1025.39      7.19 o 
   0   2   2      346.90      324.05      4.09 o 
   1   2   2       24.92       28.13      1.07 o 
   2   2   2     2642.74     2821.03     18.59 o 
   3   2   2     1152.13     1308.26     10.37 o 
   4   2   2      231.04      245.56      2.96 o 
   5   2   2        7.80       13.80      0.79 o 
   6   2   2      240.75      259.49      3.26 o 
   7   2   2       74.41       82.06      2.31 o 
   8   2   2       26.86       23.23      1.47 o 
   9   2   2      356.65      337.89      6.74 o 
  10   2   2      214.22      195.13     11.27 o 
  11   2   2      168.74      160.93      5.56 o 
  12   2   2      100.27      104.14      4.07 o 
  13   2   2       68.02       67.65      2.97 o 
  14   2   2       25.80       27.65      2.27 o 
 -13   3   2       54.48       59.71      3.00 o 
 -12   3   2      109.96      108.31      3.49 o 
 -11   3   2        0.05        0.16      0.99 o 
 -10   3   2       10.79        8.08      1.29 o 
  -9   3   2      134.91      119.61      3.64 o 
  -8   3   2      106.90       88.68      2.67 o 
  -7   3   2        0.39        1.31      0.70 o 
  -6   3   2       66.72       74.15      1.86 o 
  -5   3   2      169.53      168.13      2.52 o 
  -4   3   2       17.27       21.17      0.89 o 
  -3   3   2      702.25      752.15      5.98 o 
  -2   3   2        1.10       -0.19      0.43 o 
  -1   3   2      152.95      159.98      1.89 o 
   0   3   2      641.76      732.36      5.83 o 
   1   3   2      224.64      233.31      3.10 o 
   2   3   2      171.65      173.58      2.29 o 
   3   3   2      478.41      479.68      4.43 o 
   4   3   2      120.79      118.25      3.52 o 
   5   3   2      284.85      284.73      3.74 o 
   6   3   2      272.84      273.89      3.62 o 
   7   3   2      807.36      808.88      9.34 o 
   8   3   2       58.89       64.04      2.36 o 
   9   3   2       14.10       17.31      2.11 o 
  10   3   2      114.60       94.33      3.83 o 
  11   3   2       76.58       72.51      3.55 o 
  12   3   2       16.48       21.74      3.37 o 
  13   3   2        0.85        2.53      1.70 o 
 -12   4   2      231.13      234.90     10.01 o 
 -11   4   2       49.93       47.44     10.22 o 
 -10   4   2      121.32      116.98      4.08 o 
  -9   4   2       11.27       14.79      1.53 o 
  -8   4   2        7.01       10.02      1.61 o 
  -7   4   2      268.79      268.92      4.07 o 
  -6   4   2     1022.89     1001.98     12.71 o 
  -5   4   2        0.05        0.05      0.68 o 
  -4   4   2      580.17      569.35      6.01 o 
  -3   4   2      133.98      142.41      2.25 o 
  -2   4   2       88.12       87.32      1.75 o 
  -1   4   2      239.65      239.71      2.81 o 
   0   4   2      804.25      815.21      5.89 o 
   1   4   2      313.78      314.56      5.54 o 
   2   4   2      488.74      471.42      4.42 o 
   3   4   2      447.41      460.91      4.72 o 
   4   4   2        0.07        0.44      0.72 o 
   5   4   2      102.97       93.81      2.72 o 
   6   4   2      108.12      105.74      3.10 o 
   7   4   2       63.65       63.97      2.97 o 
   8   4   2      194.66      197.57      4.31 o 
   9   4   2       46.54       44.12      2.44 o 
  10   4   2      483.68      494.64      7.67 o 
  11   4   2      292.96      280.39      6.01 o 
 -10   5   2       43.71       50.42      3.57 o 
  -9   5   2       40.77       42.71      3.33 o 
  -8   5   2      316.04      321.07      8.09 o 
  -7   5   2      379.26      393.28     15.65 o 
  -6   5   2        8.13        4.86      1.75 o 
  -5   5   2        2.34        2.58      1.65 o 
  -4   5   2        0.10       -0.68      1.23 o 
  -3   5   2      464.19      452.24      8.84 o 
  -2   5   2      983.35      979.80      8.81 o 
  -1   5   2      221.16      225.98      3.46 o 
   0   5   2      125.83      124.71      2.31 o 
   1   5   2        0.19       -0.87      0.58 o 
   2   5   2        0.19       -1.05      0.70 o 
   3   5   2      476.16      474.46      5.34 o 
   4   5   2      273.71      265.77      4.39 o 
   5   5   2      109.58      113.54      4.05 o 
   6   5   2      168.54      178.71      3.70 o 
   7   5   2      159.86      173.69      4.35 o 
   8   5   2      326.47      347.34      5.54 o 
   9   5   2       39.18       36.64      2.05 o 
  -6   6   2        0.09       -0.63      1.63 o 
  -5   6   2       75.47       76.73      5.19 o 
  -4   6   2       15.85       12.97      1.76 o 
  -3   6   2        0.46       -0.23      1.23 o 
  -2   6   2        0.45        1.21      1.27 o 
  -1   6   2      249.02      252.85      5.21 o 
   0   6   2        0.03       -0.94      0.99 o 
   1   6   2      167.16      160.27      4.89 o 
   2   6   2       73.63       73.88      2.52 o 
   3   6   2       67.75       68.38      2.49 o 
   4   6   2      391.70      396.94      6.99 o 
   5   6   2       33.52       36.99      3.31 o 
 -15   1   3       16.80       19.62      2.02 o 
 -14   1   3      109.17       98.15      4.16 o 
 -13   1   3       17.38       18.26      1.68 o 
 -12   1   3      317.39      305.12      5.46 o 
 -11   1   3      121.43      109.83      2.56 o 
 -10   1   3       41.35       38.74      1.82 o 
  -9   1   3      296.87      280.33      3.86 o 
  -8   1   3      419.18      408.76      5.56 o 
  -7   1   3       87.36      120.53      2.16 o 
  -6   1   3      596.31      604.90      6.00 o 
  -5   1   3      327.21      340.13      3.67 o 
  -4   1   3      856.32      899.85      8.58 o 
  -3   1   3     1228.55     1289.86     11.53 o 
  -2   1   3        3.39        6.91      0.50 o 
  -1   1   3      446.70      434.88      4.51 o 
   0   1   3    13317.35    13622.61    170.57 o 
   1   1   3     3331.21     3428.16     24.52 o 
   2   1   3      609.15      611.74      6.02 o 
   3   1   3       13.96       20.69      0.81 o 
   4   1   3      216.28      200.10      2.09 o 
   5   1   3      100.53       94.79      1.60 o 
   6   1   3      105.81      101.74      1.81 o 
   7   1   3       45.09       52.95      1.61 o 
   8   1   3      469.51      431.80      4.87 o 
   9   1   3        6.94        5.70      1.06 o 
  10   1   3      107.16      106.69      2.98 o 
  11   1   3       21.84       20.08      1.63 o 
  12   1   3      182.81      175.33      4.14 o 
  13   1   3       18.36       21.16      1.91 o 
  14   1   3        0.36        0.13      1.60 o 
 -14   2   3        0.32        0.37      1.59 o 
 -13   2   3        0.34        0.38      1.06 o 
 -12   2   3      207.51      187.34      4.21 o 
 -11   2   3        0.03       -0.49      0.85 o 
 -10   2   3      302.76      292.21      6.46 o 
  -9   2   3       68.13       71.92      2.35 o 
  -8   2   3       94.02       95.43      2.51 o 
  -7   2   3      427.00      411.87      5.50 o 
  -6   2   3       45.68       45.95      2.02 o 
  -5   2   3     1698.98     1815.07     18.01 o 
  -4   2   3     3302.04     3470.05     22.36 o 
  -3   2   3       17.38       25.84      1.09 o 
  -2   2   3      230.03      218.58      2.35 o 
  -1   2   3      489.53      502.55      3.92 o 
   0   2   3      256.00      251.41      3.49 o 
   1   2   3     1096.41     1056.23     10.82 o 
   2   2   3       27.00       19.06      0.76 o 
   3   2   3        1.42        2.43      0.37 o 
   4   2   3     2037.24     2090.73     15.96 o 
   5   2   3      107.64      109.98      2.01 o 
   6   2   3      904.08      923.00      8.23 o 
   7   2   3       30.17       24.64      1.43 o 
   8   2   3       25.40       25.01      1.58 o 
   9   2   3     1117.46     1069.10     14.77 o 
  10   2   3       18.05       16.31      1.88 o 
  11   2   3      322.47      327.12      7.21 o 
  12   2   3      137.26      146.02      4.94 o 
  13   2   3       39.05       40.11      3.14 o 
  14   2   3       75.06       73.08      3.22 o 
 -13   3   3       62.44       60.69      2.82 o 
 -12   3   3       10.02       11.25      2.56 o 
 -11   3   3      106.12      117.42      3.42 o 
 -10   3   3       74.01       84.40      2.82 o 
  -9   3   3       22.57       33.87      1.89 o 
  -8   3   3      200.53      174.28      3.66 o 
  -7   3   3       98.46      107.31      2.76 o 
  -6   3   3      250.95      229.84      3.23 o 
  -5   3   3      111.61      116.92      2.12 o 
  -4   3   3       14.62       11.58      0.66 o 
  -3   3   3     1114.83     1102.88      8.12 o 
  -2   3   3      634.41      694.06      6.16 o 
  -1   3   3      216.30      193.03      2.52 o 
   0   3   3       55.73       44.16      2.48 o 
   1   3   3     1190.28     1270.71     10.45 o 
   2   3   3       49.15       53.56      1.30 o 
   3   3   3      177.13      171.44      2.67 o 
   4   3   3       75.06       66.67      1.39 o 
   5   3   3     1136.59     1078.94     15.79 o 
   6   3   3       94.93       98.28      2.18 o 
   7   3   3     1122.81     1105.74     11.92 o 
   8   3   3      372.74      370.58      5.84 o 
   9   3   3        1.40        0.89      1.00 o 
  10   3   3      276.52      279.96      7.12 o 
  11   3   3       53.76       62.33      3.38 o 
  12   3   3        8.79        9.35      1.98 o 
  13   3   3      397.22      414.35      9.23 o 
 -12   4   3       69.48       82.21     11.70 o 
 -11   4   3       27.14       28.90      3.00 o 
 -10   4   3       42.16       41.05      3.00 o 
  -9   4   3       59.74       52.05      5.70 o 
  -8   4   3      100.10       81.50      6.10 o 
  -7   4   3      106.00      102.09      2.89 o 
  -6   4   3       73.58       66.67      1.91 o 
  -5   4   3        4.54        5.82      0.85 o 
  -4   4   3       96.65       90.29      2.02 o 
  -3   4   3        7.15        8.57      0.75 o 
  -2   4   3      200.66      204.28      2.66 o 
  -1   4   3      224.34      214.89      2.59 o 
   0   4   3      160.86      167.87      2.27 o 
   1   4   3      693.61      663.98      6.16 o 
   2   4   3      237.29      245.13      3.23 o 
   3   4   3      316.06      328.01      4.38 o 
   4   4   3      247.19      244.28      3.73 o 
   5   4   3      182.10      180.08      3.83 o 
   6   4   3       49.30       56.71      2.35 o 
   7   4   3      112.41      117.13      3.27 o 
   8   4   3       38.98       38.48      2.14 o 
   9   4   3       35.11       39.33      3.31 o 
  10   4   3       86.80       86.96      3.20 o 
  11   4   3        1.62        6.92      1.90 o 
 -10   5   3       27.33       22.62      3.51 o 
  -9   5   3       65.87       66.76      3.88 o 
  -8   5   3        8.51        6.83      1.91 o 
  -7   5   3       19.22       14.02      2.16 o 
  -6   5   3      164.27      162.49      5.38 o 
  -5   5   3      176.45      165.52      5.24 o 
  -4   5   3      108.26      102.23      4.06 o 
  -3   5   3      146.46      150.40      4.83 o 
  -2   5   3       50.41       50.77      1.97 o 
  -1   5   3        0.05       -1.01      0.74 o 
   0   5   3       50.92       52.24      1.63 o 
   1   5   3      507.15      501.18      5.56 o 
   2   5   3       44.78       42.67      1.65 o 
   3   5   3        1.36        1.65      0.81 o 
   4   5   3        3.31        1.65      0.91 o 
   5   5   3       62.92       60.38      2.83 o 
   6   5   3      120.60      116.20      4.33 o 
   7   5   3        2.07        3.50      1.14 o 
   8   5   3        9.99       10.31      1.40 o 
   9   5   3       15.07       11.98      1.66 o 
  -6   6   3      168.00      163.82      5.97 o 
  -5   6   3        9.23        6.85      2.02 o 
  -4   6   3       56.94       56.68      4.54 o 
  -3   6   3      495.94      478.29      7.70 o 
  -2   6   3      219.89      222.36      5.00 o 
  -1   6   3        7.47        5.26      1.36 o 
   0   6   3       94.27       83.79      2.67 o 
   1   6   3       88.17       89.81      2.47 o 
   2   6   3       20.37       22.48      1.70 o 
   3   6   3      112.69      114.66      3.17 o 
   4   6   3       82.69       87.80      2.85 o 
   5   6   3        3.15        2.96      1.20 o 
 -15   0   4       51.18       44.32      5.47 o 
 -14   0   4        7.65        9.75      1.89 o 
 -13   0   4       41.98       47.81      2.87 o 
 -12   0   4        0.05       -0.07      1.64 o 
 -11   0   4      461.40      443.95     11.86 o 
 -10   0   4     2686.47     2648.48     44.83 o 
  -9   0   4      490.44      502.37      8.03 o 
  -8   0   4      569.08      552.16     10.42 o 
  -7   0   4      101.22       75.11      4.02 o 
  -6   0   4      209.24      230.58      3.95 o 
  -5   0   4      914.77      836.14     10.10 o 
  -4   0   4     3429.46     1564.03     23.28 o 
  -3   0   4      407.75      379.47     14.69 o 
  -2   0   4       16.05       19.57      1.42 o 
  -1   0   4     3187.97     3272.44     46.82 o 
   0   0   4     2191.91     2358.87     38.16 o 
   1   0   4      350.44      337.13      3.43 o 
   2   0   4     1561.17     1681.47     15.28 o 
   3   0   4      302.54      274.63      3.93 o 
   4   0   4       14.65       30.47      1.37 o 
   5   0   4     1845.43     1900.44     20.84 o 
   6   0   4     1449.14     1456.44     16.76 o 
   7   0   4       36.31       46.67      2.02 o 
   8   0   4      560.10      554.12      8.25 o 
   9   0   4       73.88       72.39      2.74 o 
  10   0   4       11.96       11.50      1.48 o 
  11   0   4      472.05      456.19     11.70 o 
  12   0   4        0.96       -2.13      1.72 o 
  13   0   4      844.32      810.44     18.16 o 
  14   0   4       28.24       17.87      3.43 o 
 -15   1   4       35.58       40.17      3.06 o 
 -14   1   4       95.10      105.65      3.49 o 
 -13   1   4       14.50       18.01      1.70 o 
 -12   1   4      239.96      249.13      4.88 o 
 -11   1   4       30.18       30.78      1.52 o 
 -10   1   4      175.18      164.22      2.99 o 
  -9   1   4      848.40      828.82      8.07 o 
  -8   1   4      496.43      476.27      5.25 o 
  -7   1   4      113.28       93.08      1.90 o 
  -6   1   4      309.72      287.52      2.82 o 
  -5   1   4       16.02       19.54      0.63 o 
  -4   1   4      508.65      507.41      5.40 o 
  -3   1   4      769.59      798.82      9.64 o 
  -2   1   4      509.77      528.87      4.53 o 
  -1   1   4      276.02      254.77      3.10 o 
   0   1   4      602.06      652.35      4.71 o 
   1   1   4     3476.46     3555.40     22.51 o 
   2   1   4     3429.25     3473.61     28.09 o 
   3   1   4      780.32      877.61      6.46 o 
   4   1   4     1061.12     1063.25      7.06 o 
   5   1   4      214.85      221.62      2.20 o 
   6   1   4       17.97       15.00      0.75 o 
   7   1   4      900.19      886.20      8.03 o 
   8   1   4      182.60      184.43      3.54 o 
   9   1   4       27.13       29.18      1.64 o 
  10   1   4       52.00       52.31      3.01 o 
  11   1   4       35.20       37.39      2.03 o 
  12   1   4      102.45      106.49      3.32 o 
  13   1   4      388.66      391.09      8.60 o 
  14   1   4       11.05       13.00      4.52 o 
 -14   2   4        2.75        1.34      1.50 o 
 -13   2   4       99.77       89.45      3.10 o 
 -12   2   4       87.34       77.71      2.75 o 
 -11   2   4      146.53      134.90      3.38 o 
 -10   2   4      104.52       98.67      2.82 o 
  -9   2   4       12.20       11.92      1.22 o 
  -8   2   4        0.05        0.05      0.71 o 
  -7   2   4      280.54      271.54      4.17 o 
  -6   2   4      171.56      200.14      3.61 o 
  -5   2   4      418.02      416.01      5.09 o 
  -4   2   4       98.51      106.24      2.08 o 
  -3   2   4        1.80        6.46      0.48 o 
  -2   2   4       70.97       69.67      1.04 o 
  -1   2   4      532.41      602.00      6.63 o 
   0   2   4     1186.71     1222.71      9.76 o 
   1   2   4      198.39      214.97      2.58 o 
   2   2   4     2098.25     2264.72     16.85 o 
   3   2   4     1643.47     1709.69     13.40 o 
   4   2   4       55.15       60.56      1.54 o 
   5   2   4      197.96      210.46      2.97 o 
   6   2   4       14.29       13.30      1.23 o 
   7   2   4     1034.46     1023.91     10.95 o 
   8   2   4        0.13        2.58      1.26 o 
   9   2   4      629.22      624.65     10.20 o 
  10   2   4       90.30       82.31      2.80 o 
  11   2   4        7.32        6.58      1.39 o 
  12   2   4       54.38       54.20      2.60 o 
  13   2   4       13.24       13.57      1.76 o 
 -13   3   4        0.01        1.71      1.57 o 
 -12   3   4      257.80      238.85      5.04 o 
 -11   3   4       39.43       31.73      2.27 o 
 -10   3   4        0.00        0.69      0.91 o 
  -9   3   4      136.23      119.12      5.53 o 
  -8   3   4        0.53        1.14      0.84 o 
  -7   3   4      229.44      213.39      3.89 o 
  -6   3   4      306.20      295.21      4.51 o 
  -5   3   4       21.23       19.02      0.94 o 
  -4   3   4       69.14       76.51      1.36 o 
  -3   3   4       15.87       20.01      1.42 o 
  -2   3   4      152.12      176.19      2.11 o 
  -1   3   4     1184.64     1307.96      9.43 o 
   0   3   4      248.40      270.54      3.43 o 
   1   3   4      173.75      174.20      2.60 o 
   2   3   4       37.58       27.89      0.99 o 
   3   3   4      605.85      617.87      5.41 o 
   4   3   4      307.41      304.74      3.98 o 
   5   3   4       93.26      103.69      2.26 o 
   6   3   4     1049.48     1056.04     11.44 o 
   7   3   4       57.29       62.60      2.92 o 
   8   3   4      134.03      126.01      3.30 o 
   9   3   4      595.84      579.68      8.35 o 
  10   3   4      158.69      148.72      4.92 o 
  11   3   4       22.93       20.91      2.27 o 
  12   3   4       17.44       19.50      2.27 o 
 -12   4   4       68.71       67.11      5.51 o 
 -11   4   4       47.88       52.61      5.68 o 
 -10   4   4        1.52        1.42      1.47 o 
  -9   4   4      100.21       89.27      3.97 o 
  -8   4   4      404.14      375.20      8.13 o 
  -7   4   4      242.35      258.88      6.46 o 
  -6   4   4       19.91       21.91      2.20 o 
  -5   4   4      610.76      641.86     10.64 o 
  -4   4   4       53.21       54.85      4.14 o 
  -3   4   4      880.50      869.80     11.59 o 
  -2   4   4      561.79      554.47      7.09 o 
  -1   4   4       10.80       11.55      0.85 o 
   0   4   4      104.18       92.63      2.15 o 
   1   4   4       31.40       27.81      1.20 o 
   2   4   4       28.22       30.33      1.46 o 
   3   4   4     1612.88     1593.54     13.67 o 
   4   4   4      689.39      662.29      7.12 o 
   5   4   4      273.92      285.19      4.17 o 
   6   4   4      102.44      114.95      3.23 o 
   7   4   4       33.07       34.93      2.13 o 
   8   4   4      286.17      290.95      5.52 o 
   9   4   4       44.04       46.17      3.50 o 
  10   4   4        0.44       -1.09      1.10 o 
  11   4   4        1.19       -0.91      1.82 o 
 -10   5   4       35.29       35.93      3.26 o 
  -9   5   4      424.88      452.03     10.09 o 
  -8   5   4        5.67        8.56      1.97 o 
  -7   5   4      118.31      124.58      4.86 o 
  -6   5   4      166.48      159.08      5.35 o 
  -5   5   4       55.52       49.27      3.19 o 
  -4   5   4      207.56      185.27      5.43 o 
  -3   5   4        0.07        0.14      0.98 o 
  -2   5   4       55.56       52.19      3.55 o 
  -1   5   4      651.32      651.94      6.69 o 
   0   5   4      405.30      409.51      4.95 o 
   1   5   4      228.28      229.64      3.58 o 
   2   5   4       38.46       36.47      1.56 o 
   3   5   4        5.62        5.99      0.95 o 
   4   5   4      106.13      106.10      4.49 o 
   5   5   4      198.82      197.89      4.65 o 
   6   5   4       14.00       13.02      1.64 o 
   7   5   4      269.40      274.66      5.86 o 
   8   5   4      101.47      106.89      4.17 o 
   9   5   4       33.46       40.12      2.49 o 
  -5   6   4       42.18       43.81      4.39 o 
  -4   6   4      211.75      227.62      5.23 o 
  -3   6   4        1.85        1.70      1.32 o 
  -2   6   4       19.08       17.41      1.84 o 
  -1   6   4        1.10        0.69      1.23 o 
   0   6   4       93.28      103.39      3.18 o 
   1   6   4        8.39        8.48      1.16 o 
   2   6   4       32.33       30.20      1.88 o 
   3   6   4       10.97       11.79      1.46 o 
   4   6   4       37.86       41.67      2.18 o 
 -15   1   5      107.96      117.90      3.84 o 
 -14   1   5      119.81      136.51      4.93 o 
 -13   1   5      126.56      131.23      3.69 o 
 -12   1   5       30.25       30.16      1.93 o 
 -11   1   5      142.42      137.72      2.87 o 
 -10   1   5       76.96       77.17      2.10 o 
  -9   1   5       73.73       67.15      1.88 o 
  -8   1   5      154.82      151.10      2.62 o 
  -7   1   5       11.59       15.96      0.72 o 
  -6   1   5        2.37        2.65      0.64 o 
  -5   1   5     2481.51     2718.72     23.65 o 
  -4   1   5      294.04      287.40      4.57 o 
  -3   1   5      437.01      521.79      6.85 o 
  -2   1   5       45.08       44.10      1.29 o 
  -1   1   5     3155.21     3313.56     28.00 o 
   0   1   5       79.31       76.07      1.07 o 
   1   1   5     7870.14     8270.10     56.64 o 
   2   1   5      129.39      148.94      2.38 o 
   3   1   5     1026.82     1108.75      8.75 o 
   4   1   5      253.44      296.66      2.61 o 
   5   1   5      172.60      171.57      2.15 o 
   6   1   5      272.70      272.60      2.96 o 
   7   1   5     1117.28     1113.94      9.80 o 
   8   1   5       14.65       20.13      2.45 o 
   9   1   5      417.09      386.39      5.80 o 
  10   1   5      547.66      531.83      7.37 o 
  11   1   5      128.79      134.11      3.55 o 
  12   1   5        0.08        1.20      1.54 o 
  13   1   5        0.01        4.24      1.90 o 
  14   1   5        1.14        0.40      1.86 o 
 -14   2   5      121.46      123.10      4.66 o 
 -13   2   5      161.75      154.91      4.94 o 
 -12   2   5       20.34       24.10      1.77 o 
 -11   2   5      101.38       97.80      2.92 o 
 -10   2   5      376.06      375.95      5.76 o 
  -9   2   5      413.07      402.99      5.80 o 
  -8   2   5      351.77      331.65      4.93 o 
  -7   2   5      127.61      147.85      2.94 o 
  -6   2   5      562.08      545.64      6.41 o 
  -5   2   5      664.27      607.36      6.70 o 
  -4   2   5       31.60       31.00      1.15 o 
  -3   2   5     1982.07     2020.78     17.85 o 
  -2   2   5      130.30      126.18      3.49 o 
  -1   2   5      775.26      804.18     13.21 o 
   0   2   5       16.93        8.44      0.66 o 
   1   2   5      622.77      645.78      5.78 o 
   2   2   5      152.53      140.59      1.89 o 
   3   2   5     2335.86     2337.72     25.68 o 
   4   2   5       15.15        9.35      0.79 o 
   5   2   5      955.97      911.95      8.28 o 
   6   2   5      229.04      213.10      3.19 o 
   7   2   5      958.23      945.93      8.84 o 
   8   2   5       17.71       15.41      1.21 o 
   9   2   5       19.19       26.94      1.76 o 
  10   2   5       33.65       34.75      2.01 o 
  11   2   5      540.39      547.21      8.03 o 
  12   2   5        5.15        4.15      1.38 o 
  13   2   5      105.45      114.31      3.73 o 
 -13   3   5       91.66       88.89      7.11 o 
 -12   3   5      391.36      384.47     12.45 o 
 -11   3   5      130.37      115.44      4.44 o 
 -10   3   5      166.42      160.93      5.01 o 
  -9   3   5      176.14      168.69      3.70 o 
  -8   3   5      114.96       96.32      2.66 o 
  -7   3   5      471.19      459.01      6.19 o 
  -6   3   5      149.50      144.54      2.96 o 
  -5   3   5       39.04       40.06      1.55 o 
  -4   3   5      631.16      634.11      6.92 o 
  -3   3   5      696.06      729.51      6.30 o 
  -2   3   5      805.61      783.04      6.95 o 
  -1   3   5      798.15      763.30      9.11 o 
   0   3   5        0.89        0.93      0.56 o 
   1   3   5       96.35       84.94      1.77 o 
   2   3   5      813.95      825.25      7.43 o 
   3   3   5      130.37      124.43      2.47 o 
   4   3   5       90.82       92.20      2.15 o 
   5   3   5        8.27        9.05      0.97 o 
   6   3   5        4.17        2.30      0.81 o 
   7   3   5      120.16      124.22      3.22 o 
   8   3   5       48.77       48.23      2.22 o 
   9   3   5      148.25      151.84      3.85 o 
  10   3   5       19.01       21.99      1.87 o 
  11   3   5      180.24      186.04      4.59 o 
  12   3   5      377.82      384.81      7.01 o 
 -12   4   5        2.84        2.10      1.71 o 
 -11   4   5       52.07       46.28      3.33 o 
 -10   4   5        1.26        0.33      1.32 o 
  -9   4   5        8.86       10.26      2.90 o 
  -8   4   5        0.32        1.27      1.79 o 
  -7   4   5      356.73      334.27      7.46 o 
  -6   4   5       63.90       53.19      2.99 o 
  -5   4   5       47.33       40.10      2.58 o 
  -4   4   5      489.07      455.08      8.32 o 
  -3   4   5      382.32      362.66      5.39 o 
  -2   4   5      295.25      294.18      4.85 o 
  -1   4   5       41.12       40.52      1.60 o 
   0   4   5      334.98      339.19      4.43 o 
   1   4   5        4.20        2.68      1.29 o 
   2   4   5        0.03       -0.19      0.77 o 
   3   4   5       97.50       92.01      2.36 o 
   4   4   5       34.53       29.10      1.48 o 
   5   4   5        0.10       -0.23      0.75 o 
   6   4   5       18.43       15.70      1.51 o 
   7   4   5       91.41       90.05      3.00 o 
   8   4   5      358.46      364.46      6.39 o 
   9   4   5       30.60       33.25      2.21 o 
  10   4   5       24.73       22.40      1.99 o 
  -9   5   5        2.71        1.52      2.25 o 
  -8   5   5        1.16        1.79      1.60 o 
  -7   5   5       40.64       53.15      3.46 o 
  -6   5   5      388.88      346.08     10.20 o 
  -5   5   5      140.16      154.04      5.79 o 
  -4   5   5       17.65       15.14      2.03 o 
  -3   5   5        1.80        2.62      1.13 o 
  -2   5   5       62.97       64.56      2.55 o 
  -1   5   5       56.98       58.17      2.76 o 
   0   5   5        5.51        5.69      0.97 o 
   1   5   5      143.37      128.53      2.99 o 
   2   5   5        2.06        1.80      0.92 o 
   3   5   5       41.03       39.58      1.85 o 
   4   5   5        0.58        0.03      1.06 o 
   5   5   5       20.22       16.94      1.71 o 
   6   5   5        6.23        6.51      1.42 o 
   7   5   5        3.36        2.30      1.31 o 
   8   5   5        0.11       -1.56      1.04 o 
  -5   6   5        0.01        0.25      1.30 o 
  -4   6   5       11.19       11.41      2.12 o 
  -3   6   5        1.70        1.24      1.27 o 
  -2   6   5      163.25      158.02      4.35 o 
  -1   6   5       45.16       44.69      2.70 o 
   0   6   5      176.50      181.59      4.61 o 
   1   6   5        3.53        3.01      1.05 o 
   2   6   5       65.48       68.33      2.59 o 
   3   6   5        6.69        5.58      1.31 o 
   4   6   5       27.99       27.96      1.94 o 
 -15   0   6      269.86      273.24      9.03 o 
 -14   0   6        6.58        4.00      1.69 o 
 -13   0   6      135.78      138.46      6.94 o 
 -12   0   6        0.21       -1.11      1.65 o 
 -11   0   6     1690.94     1616.60     30.58 o 
 -10   0   6     1095.34     1105.75     22.32 o 
  -9   0   6     3868.00     3870.53    106.50 o 
  -8   0   6      441.23      419.34      8.29 o 
  -7   0   6        9.70       12.87      1.12 o 
  -6   0   6      304.59      295.05      4.89 o 
  -5   0   6       83.44       91.17      3.86 o 
  -4   0   6      358.56      292.56      4.66 o 
  -3   0   6     6455.99     6755.33     69.53 o 
  -2   0   6     1926.29     2100.28     22.87 o 
  -1   0   6     1714.91     1764.82     18.02 o 
   0   0   6      320.60      278.71      3.88 o 
   1   0   6      148.05      150.98      2.19 o 
   2   0   6      510.85      496.69      5.19 o 
   3   0   6     2415.76     2494.26     25.03 o 
   4   0   6     1520.97     1478.83     13.29 o 
   5   0   6     2559.38     2624.15     28.28 o 
   6   0   6     1521.09     1592.27     28.92 o 
   7   0   6      166.40      166.89      3.77 o 
   8   0   6      111.13      106.97      3.16 o 
   9   0   6      254.32      259.27      7.91 o 
  10   0   6       33.58       33.04      3.37 o 
  11   0   6       23.69       22.52      3.19 o 
  12   0   6       92.11       85.61      5.35 o 
  13   0   6      282.30      289.00      9.99 o 
 -15   1   6      316.87      324.33      6.48 o 
 -14   1   6       38.31       43.58      2.44 o 
 -13   1   6      183.72      189.70      4.46 o 
 -12   1   6       12.51       15.32      1.57 o 
 -11   1   6      272.09      283.74      4.27 o 
 -10   1   6       38.30       37.46      1.60 o 
  -9   1   6        2.49        2.63      0.90 o 
  -8   1   6       13.17        8.24      1.01 o 
  -7   1   6     1732.81     1726.09     14.03 o 
  -6   1   6       93.14      100.04      1.76 o 
  -5   1   6     1958.08     2050.74     18.33 o 
  -4   1   6      633.95      650.84      6.83 o 
  -3   1   6      117.93      135.63      3.06 o 
  -2   1   6      348.79      337.97      4.36 o 
  -1   1   6       11.73        9.96      0.66 o 
   0   1   6       83.21       57.87      0.98 o 
   1   1   6      602.75      611.76      5.23 o 
   2   1   6      887.13      974.98      7.83 o 
   3   1   6     1116.34     1166.89     15.50 o 
   4   1   6      136.95      144.14      1.78 o 
   5   1   6        9.00       11.59      0.60 o 
   6   1   6      286.96      300.51      3.85 o 
   7   1   6      315.47      320.88      4.17 o 
   8   1   6       98.96       96.72      2.69 o 
   9   1   6     1317.64     1306.64     15.24 o 
  10   1   6        0.08        0.17      0.98 o 
  11   1   6      218.96      215.47      5.57 o 
  12   1   6       46.44       44.86      3.29 o 
  13   1   6       28.12       28.66      2.74 o 
 -14   2   6       13.33       20.78      5.72 o 
 -13   2   6       18.78       18.58      5.40 o 
 -12   2   6       39.26       36.66      2.03 o 
 -11   2   6       51.71       44.92      2.51 o 
 -10   2   6       54.87       56.15      2.20 o 
  -9   2   6      129.41      132.34      4.52 o 
  -8   2   6      113.86      114.14      2.71 o 
  -7   2   6      163.76      169.20      3.83 o 
  -6   2   6       20.30       26.52      1.28 o 
  -5   2   6       30.18       30.52      1.24 o 
  -4   2   6        7.87        9.45      0.85 o 
  -3   2   6      112.95      104.56      2.88 o 
  -2   2   6      100.80      107.26      2.32 o 
  -1   2   6      501.35      571.73      7.06 o 
   0   2   6      661.73      770.20      5.83 o 
   1   2   6     2119.40     2261.66     15.01 o 
   2   2   6     1249.96     1302.29     12.78 o 
   3   2   6      101.74      114.96      2.44 o 
   4   2   6      115.20      112.48      2.23 o 
   5   2   6       52.13       48.29      1.49 o 
   6   2   6        1.36        1.91      0.66 o 
   7   2   6     1407.67     1420.49     10.94 o 
   8   2   6       34.36       39.21      2.29 o 
   9   2   6        0.43        2.82      1.41 o 
  10   2   6       77.42       68.10      2.71 o 
  11   2   6       34.81       34.52      2.15 o 
  12   2   6       41.14       40.34      2.44 o 
  13   2   6      191.11      197.43      6.09 o 
 -13   3   6        5.43        6.77      1.86 o 
 -12   3   6       25.61       18.35      2.99 o 
 -11   3   6        4.55        1.43      2.09 o 
 -10   3   6       27.52       27.65      2.34 o 
  -9   3   6        9.16       10.02      2.02 o 
  -8   3   6        0.85        1.86      1.16 o 
  -7   3   6       39.99       50.01      4.05 o 
  -6   3   6       39.50       38.74      3.39 o 
  -5   3   6      362.93      397.87      7.33 o 
  -4   3   6      123.76      132.01      9.42 o 
  -3   3   6        9.84       12.49      1.41 o 
  -2   3   6        4.42        4.45      0.87 o 
  -1   3   6       38.94       35.91      1.65 o 
   0   3   6      301.66      292.79      2.99 o 
   1   3   6      182.94      190.12      3.18 o 
   2   3   6        6.06        7.25      0.99 o 
   3   3   6        6.19        8.93      1.01 o 
   4   3   6       29.26       21.68      1.27 o 
   5   3   6       13.31       13.94      1.14 o 
   6   3   6      119.92      114.57      2.57 o 
   7   3   6       16.44       15.13      1.82 o 
   8   3   6        4.50        3.29      1.14 o 
   9   3   6       12.13       11.48      1.40 o 
  10   3   6      115.75      115.55      3.06 o 
  11   3   6       53.05       53.37      2.76 o 
  12   3   6       56.30       60.61      2.98 o 
 -12   4   6       35.25       31.91      2.92 o 
 -11   4   6       82.47       87.48      4.31 o 
 -10   4   6       62.66       58.36      3.40 o 
  -9   4   6        2.51        4.60      2.14 o 
  -8   4   6       27.34       29.56      2.48 o 
  -7   4   6      371.13      364.43     11.20 o 
  -6   4   6      288.97      272.06      6.88 o 
  -5   4   6        4.41        2.97      1.73 o 
  -4   4   6        2.55        3.00      1.30 o 
  -3   4   6       15.55       19.30      2.03 o 
  -2   4   6       62.37       57.52      1.91 o 
  -1   4   6      370.34      364.20      5.59 o 
   0   4   6      330.62      309.39      4.24 o 
   1   4   6      313.75      321.74      5.14 o 
   2   4   6      483.02      476.53      5.87 o 
   3   4   6      122.84      123.15      2.85 o 
   4   4   6       74.91       72.96      2.22 o 
   5   4   6      375.03      366.07      6.65 o 
   6   4   6        0.08       -1.07      0.95 o 
   7   4   6      382.22      386.52      6.57 o 
   8   4   6       35.87       35.35      2.99 o 
   9   4   6       33.86       39.13      2.40 o 
  10   4   6      207.21      211.05      5.11 o 
  -9   5   6        2.51        3.96      1.94 o 
  -8   5   6       76.37       77.55      4.08 o 
  -7   5   6      195.36      203.00      6.20 o 
  -6   5   6        0.14        1.84      1.52 o 
  -5   5   6       32.60       38.77      2.86 o 
  -4   5   6       85.94       82.61      3.72 o 
  -3   5   6      160.49      150.21      4.53 o 
  -2   5   6      569.83      549.47     11.61 o 
  -1   5   6       12.36       13.14      1.30 o 
   0   5   6        5.26        6.37      1.28 o 
   1   5   6      205.29      215.28      3.99 o 
   2   5   6       15.51       16.77      1.40 o 
   3   5   6      256.82      259.56      4.47 o 
   4   5   6       79.86       82.18      3.08 o 
   5   5   6      194.95      202.59      4.75 o 
   6   5   6      343.24      356.82      6.57 o 
   7   5   6        0.11       -0.33      1.25 o 
   8   5   6        6.56        4.19      1.55 o 
  -5   6   6      175.92      178.52      8.50 o 
  -4   6   6       30.23       25.79      2.63 o 
  -3   6   6      157.70      166.70      5.44 o 
  -2   6   6       19.47       17.70      2.46 o 
  -1   6   6       56.47       57.36      2.85 o 
   0   6   6       42.77       43.19      2.16 o 
   1   6   6       14.16       12.67      1.33 o 
   2   6   6       37.62       46.63      2.25 o 
   3   6   6        0.48       -0.75      1.02 o 
 -15   1   7       12.50       13.09      1.86 o 
 -14   1   7        1.73        7.06      1.49 o 
 -13   1   7      175.01      187.33      4.51 o 
 -12   1   7        4.53        1.13      1.09 o 
 -11   1   7       70.23       68.97      2.13 o 
 -10   1   7       52.63       46.60      2.27 o 
  -9   1   7      805.84      795.47     10.76 o 
  -8   1   7      487.14      493.52      6.69 o 
  -7   1   7      106.74       85.60      1.77 o 
  -6   1   7      357.46      344.38      4.40 o 
  -5   1   7      137.61      176.46      3.66 o 
  -4   1   7        0.43        0.64      0.76 o 
  -3   1   7      276.23      306.13      4.02 o 
  -2   1   7       22.79       15.36      0.58 o 
  -1   1   7      744.50      822.19      5.36 o 
   0   1   7      116.11      102.37      1.29 o 
   1   1   7       75.83       83.50      1.50 o 
   2   1   7      200.20      254.59      2.93 o 
   3   1   7        5.53        7.32      1.11 o 
   4   1   7      220.33      250.79      2.65 o 
   5   1   7      578.72      591.51      4.66 o 
   6   1   7      398.18      379.69      4.51 o 
   7   1   7        6.18        5.41      0.96 o 
   8   1   7      752.01      754.26      8.96 o 
   9   1   7       81.76       84.07      3.40 o 
  10   1   7      167.72      165.24      4.58 o 
  11   1   7       11.42       12.71      2.01 o 
  12   1   7       43.08       44.10      3.00 o 
  13   1   7      210.04      220.95      6.33 o 
 -14   2   7      126.69      150.48      8.18 o 
 -13   2   7        0.07       -1.04      1.93 o 
 -12   2   7      485.47      501.15     16.41 o 
 -11   2   7        9.08        9.08      1.61 o 
 -10   2   7      176.14      178.98      3.74 o 
  -9   2   7      406.26      401.64      5.78 o 
  -8   2   7        4.04        1.87      0.81 o 
  -7   2   7      510.51      448.06      5.78 o 
  -6   2   7        2.38        5.69      0.78 o 
  -5   2   7        0.97        0.31      0.50 o 
  -4   2   7      526.17      534.30      5.78 o 
  -3   2   7      343.62      334.59      5.78 o 
  -2   2   7      302.93      278.40      4.08 o 
  -1   2   7     1432.55     1463.18     41.01 o 
   0   2   7        6.97       13.52      0.82 o 
   1   2   7     3180.11     3276.55     21.29 o 
   2   2   7      543.94      501.24      4.91 o 
   3   2   7       86.62       90.42      2.32 o 
   4   2   7      354.14      318.73      6.24 o 
   5   2   7      110.90      107.82      2.02 o 
   6   2   7        5.39        5.67      0.77 o 
   7   2   7       85.55       84.68      1.96 o 
   8   2   7        0.07       -0.89      0.88 o 
   9   2   7      330.30      339.20      5.70 o 
  10   2   7       86.29       86.98      3.04 o 
  11   2   7        1.05        2.22      1.25 o 
  12   2   7      302.03      315.97      7.47 o 
 -13   3   7      157.53      162.10      5.58 o 
 -12   3   7       13.49       14.87      3.48 o 
 -11   3   7      269.49      263.42      7.42 o 
 -10   3   7       33.65       33.73      2.67 o 
  -9   3   7      234.77      225.11      5.87 o 
  -8   3   7      226.69      221.09      5.65 o 
  -7   3   7      117.33      122.18      4.22 o 
  -6   3   7       13.38       10.29      1.82 o 
  -5   3   7     1448.09     1452.17     18.61 o 
  -4   3   7      218.22      219.78      5.02 o 
  -3   3   7     2823.21     2824.06     32.02 o 
  -2   3   7       42.57       38.26      1.48 o 
  -1   3   7       10.94       15.79      1.02 o 
   0   3   7      288.84      275.04      3.64 o 
   1   3   7      407.34      380.53      5.14 o 
   2   3   7      339.98      339.15      6.25 o 
   3   3   7     2423.26     2418.71     21.67 o 
   4   3   7      892.19      876.80      8.66 o 
   5   3   7      233.48      248.55      3.90 o 
   6   3   7        5.35        5.38      0.95 o 
   7   3   7       40.80       42.61      1.57 o 
   8   3   7       35.74       40.74      1.86 o 
   9   3   7      220.57      223.62      4.10 o 
  10   3   7       26.83       26.32      1.79 o 
  11   3   7      100.91       98.00      3.53 o 
 -11   4   7       49.40       48.89      3.39 o 
 -10   4   7        3.39        0.91      1.91 o 
  -9   4   7      184.77      191.82      5.85 o 
  -8   4   7       41.76       41.02      2.90 o 
  -7   4   7       24.39       27.92      2.43 o 
  -6   4   7        1.26       -0.18      1.21 o 
  -5   4   7       56.57       53.80      2.93 o 
  -4   4   7       20.85       19.48      1.95 o 
  -3   4   7        1.31        1.94      1.19 o 
  -2   4   7      165.27      164.41      3.14 o 
  -1   4   7      806.72      785.70      8.03 o 
   0   4   7        8.04        6.78      1.16 o 
   1   4   7      148.98      147.59      3.42 o 
   2   4   7        0.81       -0.52      0.86 o 
   3   4   7       23.94       20.49      1.39 o 
   4   4   7        4.36        4.50      1.00 o 
   5   4   7       60.05       57.87      2.08 o 
   6   4   7        6.12        8.45      1.44 o 
   7   4   7      142.38      143.61      5.36 o 
   8   4   7       36.23       34.96      2.29 o 
   9   4   7      132.38      131.10      4.02 o 
  10   4   7        0.13       -0.95      1.24 o 
  -9   5   7       60.01       55.62      3.94 o 
  -8   5   7       16.73       10.31      2.11 o 
  -7   5   7        3.97        5.87      1.86 o 
  -6   5   7       23.63       24.96      2.57 o 
  -5   5   7      122.89      124.87      4.82 o 
  -4   5   7       12.31       12.28      1.58 o 
  -3   5   7      100.80      105.99      5.41 o 
  -2   5   7        2.27        2.90      1.41 o 
  -1   5   7        0.45       -0.13      1.48 o 
   0   5   7        4.30        5.11      1.24 o 
   1   5   7        1.18        1.29      0.91 o 
   2   5   7        1.53        3.04      1.06 o 
   3   5   7        4.10        3.45      1.10 o 
   4   5   7        0.04       -0.64      1.06 o 
   5   5   7        1.68        0.93      1.23 o 
   6   5   7        6.86        9.22      1.56 o 
   7   5   7       48.52       52.74      2.98 o 
  -4   6   7       16.77       16.92      2.37 o 
  -3   6   7        1.74        1.41      1.61 o 
  -2   6   7       34.25       31.80      2.82 o 
  -1   6   7      129.44      128.01      4.01 o 
   0   6   7        7.74        6.11      1.26 o 
   1   6   7       10.75       11.65      1.33 o 
   2   6   7       11.11        6.77      1.38 o 
 -15   0   8      158.78      154.90      5.46 o 
 -14   0   8      118.45      120.94      6.96 o 
 -13   0   8     1058.45     1067.19     23.93 o 
 -12   0   8       98.61       99.61      5.87 o 
 -11   0   8      582.01      580.32     15.03 o 
 -10   0   8       16.24       11.87      2.55 o 
  -9   0   8       17.93       18.60      1.55 o 
  -8   0   8      180.77      165.90      3.87 o 
  -7   0   8      180.93      162.63      9.38 o 
  -6   0   8      373.96      412.36      6.54 o 
  -5   0   8     3347.13     3575.15     41.74 o 
  -4   0   8     2796.90     2893.05     31.55 o 
  -3   0   8     2462.07     2761.35     41.21 o 
  -2   0   8      875.41      826.30      9.56 o 
  -1   0   8      914.05      893.51     10.18 o 
   0   0   8        0.64        4.39      1.12 o 
   1   0   8     1679.43     1731.52     14.95 o 
   2   0   8        2.17        4.34      1.24 o 
   3   0   8     3004.44     3086.14     30.84 o 
   4   0   8       78.82       61.22      2.13 o 
   5   0   8       67.43       66.88      1.89 o 
   6   0   8      296.56      303.18      6.44 o 
   7   0   8     1363.51     1404.10     18.83 o 
   8   0   8       42.59       43.51      3.54 o 
   9   0   8     1051.63     1019.31     19.67 o 
  10   0   8      456.99      449.48     11.76 o 
  11   0   8       75.63       77.15      5.07 o 
  12   0   8       13.76       10.46      2.80 o 
  13   0   8       91.62       94.34      6.10 o 
 -14   1   8       10.35       16.62      1.82 o 
 -13   1   8      152.06      149.52      4.06 o 
 -12   1   8       70.29       70.62      2.78 o 
 -11   1   8      124.36      124.83      3.42 o 
 -10   1   8        4.08        5.95      1.14 o 
  -9   1   8     1838.81     1903.06     24.66 o 
  -8   1   8      234.93      230.21      4.26 o 
  -7   1   8      277.56      300.99      5.05 o 
  -6   1   8      119.03      105.90      2.76 o 
  -5   1   8      157.18      119.41      2.39 o 
  -4   1   8      243.75      230.27      4.57 o 
  -3   1   8      833.56      826.22      8.61 o 
  -2   1   8     1044.87     1164.99      8.33 o 
  -1   1   8      161.65      166.11      1.62 o 
   0   1   8      185.75      175.39      3.19 o 
   1   1   8      303.97      334.48      3.53 o 
   2   1   8      255.71      236.11      2.90 o 
   3   1   8      495.56      490.54      5.79 o 
   4   1   8      192.07      201.93      2.40 o 
   5   1   8      607.50      596.29      5.42 o 
   6   1   8       14.71       19.44      1.39 o 
   7   1   8      653.18      659.35      6.89 o 
   8   1   8      127.75      130.05      3.21 o 
   9   1   8        0.54        1.39      1.42 o 
  10   1   8       58.14       59.73      3.12 o 
  11   1   8      215.50      216.67      5.79 o 
  12   1   8        0.11       -0.39      1.55 o 
 -14   2   8       25.09       28.60      4.30 o 
 -13   2   8       18.57       25.80      3.91 o 
 -12   2   8       26.12       22.80      2.28 o 
 -11   2   8       65.17       60.93      3.35 o 
 -10   2   8       65.82       61.44      3.08 o 
  -9   2   8        3.02        1.58      1.19 o 
  -8   2   8       10.50        9.59      1.50 o 
  -7   2   8     1310.89     1247.67     16.48 o 
  -6   2   8      416.74      418.68      7.43 o 
  -5   2   8        1.94        0.05      0.81 o 
  -4   2   8       66.44       66.90      2.57 o 
  -3   2   8       70.98       83.77      2.21 o 
  -2   2   8       58.43       52.49      1.76 o 
  -1   2   8      358.06      340.24      3.99 o 
   0   2   8       40.81       48.85      1.39 o 
   1   2   8     1131.77     1272.48     10.19 o 
   2   2   8      166.61      162.27      2.51 o 
   3   2   8        9.39       13.32      0.89 o 
   4   2   8      425.85      433.19      4.77 o 
   5   2   8       45.79       41.04      1.38 o 
   6   2   8        1.10        0.67      0.66 o 
   7   2   8      151.90      143.40      2.58 o 
   8   2   8      336.79      332.27      4.75 o 
   9   2   8      171.41      173.67      3.46 o 
  10   2   8        0.02        0.00      1.10 o 
  11   2   8        1.01        0.60      1.29 o 
  12   2   8        1.14        2.28      1.79 o 
 -13   3   8       16.08       17.60      2.38 o 
 -12   3   8       19.12       14.36      2.16 o 
 -11   3   8        1.51        4.49      1.57 o 
 -10   3   8      103.47       91.59      4.53 o 
  -9   3   8       13.29       15.26      1.94 o 
  -8   3   8        3.40        3.09      1.31 o 
  -7   3   8       22.11       23.43      4.23 o 
  -6   3   8      304.49      312.31     15.04 o 
  -5   3   8      271.94      267.28      5.86 o 
  -4   3   8      165.06      180.67      4.59 o 
  -3   3   8       78.75       69.50      2.80 o 
  -2   3   8      246.32      244.63      3.62 o 
  -1   3   8       89.50       93.61      2.14 o 
   0   3   8       46.58       50.46      1.56 o 
   1   3   8        3.34        5.81      2.21 o 
   2   3   8        0.02        1.08      0.86 o 
   3   3   8      289.34      289.01      4.73 o 
   4   3   8        0.01        1.53      0.82 o 
   5   3   8      491.17      472.10      5.85 o 
   6   3   8        0.25       -0.44      0.63 o 
   7   3   8       14.54       14.43      1.10 o 
   8   3   8       60.20       65.22      3.15 o 
   9   3   8       38.51       39.19      1.95 o 
  10   3   8      108.49      110.80      3.32 o 
  11   3   8       21.46       20.44      2.05 o 
 -11   4   8        8.22        8.55      2.01 o 
 -10   4   8      222.41      234.12      6.73 o 
  -9   4   8      112.73      100.82      4.35 o 
  -8   4   8      250.14      246.26      6.53 o 
  -7   4   8      126.86      126.99      4.54 o 
  -6   4   8       17.41       18.30      2.07 o 
  -5   4   8       21.74       22.26      4.02 o 
  -4   4   8       15.97       19.27      1.97 o 
  -3   4   8      185.16      183.46      3.98 o 
  -2   4   8      125.81      107.30      8.37 o 
  -1   4   8      567.76      562.81      7.60 o 
   0   4   8      655.95      655.96      8.39 o 
   1   4   8      146.14      151.22      3.57 o 
   2   4   8       86.59       75.15      2.56 o 
   3   4   8        5.52        6.27      1.06 o 
   4   4   8       18.36       21.29      1.45 o 
   5   4   8        0.55        0.68      0.91 o 
   6   4   8       88.89      100.84      3.33 o 
   7   4   8       60.75       61.79      2.78 o 
   8   4   8      110.93      112.81      3.71 o 
   9   4   8       22.59       19.65      2.01 o 
  -8   5   8       22.14       21.54      2.64 o 
  -7   5   8        0.46        2.28      1.63 o 
  -6   5   8      235.91      236.92      6.60 o 
  -5   5   8      198.72      216.15      6.19 o 
  -4   5   8      223.55      222.79     10.77 o 
  -3   5   8      347.36      355.88      7.65 o 
  -2   5   8        7.45        6.59      2.65 o 
  -1   5   8      160.13      155.76      6.20 o 
   0   5   8       84.08       80.08      3.97 o 
   1   5   8      124.79      114.41      3.08 o 
   2   5   8      157.07      163.36      3.64 o 
   3   5   8       88.72       89.97      2.82 o 
   4   5   8      433.95      445.28      7.54 o 
   5   5   8       34.43       37.51      2.39 o 
   6   5   8        1.83        2.67      1.39 o 
  -2   6   8       45.51       45.52      3.19 o 
  -1   6   8        0.23        0.29      1.25 o 
   0   6   8       68.70       73.76      2.80 o 
 -14   1   9       13.77       13.55      2.31 o 
 -13   1   9       56.86       59.16      3.57 o 
 -12   1   9        0.06       -0.98      1.00 o 
 -11   1   9      690.30      658.07      8.87 o 
 -10   1   9      162.96      163.15      3.83 o 
  -9   1   9     1602.84     1571.53     21.17 o 
  -8   1   9        8.01       10.26      1.44 o 
  -7   1   9       23.91       20.82      1.22 o 
  -6   1   9        0.40        0.47      0.58 o 
  -5   1   9       66.78       68.25      1.90 o 
  -4   1   9       89.21       78.22      2.03 o 
  -3   1   9     1179.80     1197.54      9.70 o 
  -2   1   9       24.26       35.64      0.84 o 
  -1   1   9     1134.33     1193.34      8.22 o 
   0   1   9        8.65        9.81      0.52 o 
   1   1   9       11.81       12.04      0.61 o 
   2   1   9        0.64        3.02      0.58 o 
   3   1   9       91.18       93.38      3.17 o 
   4   1   9      118.51      110.90      2.16 o 
   5   1   9      476.92      468.26      4.69 o 
   6   1   9      157.45      158.71      2.84 o 
   7   1   9      112.43      106.80      2.51 o 
   8   1   9      163.45      168.88      3.73 o 
   9   1   9       17.66       19.95      2.06 o 
  10   1   9        0.21       -0.81      1.39 o 
  11   1   9       14.67       13.19      2.29 o 
  12   1   9       27.70       32.50      2.87 o 
 -14   2   9      174.49      192.04      9.36 o 
 -13   2   9      217.93      221.76      9.76 o 
 -12   2   9        5.07        5.09      1.93 o 
 -11   2   9      269.97      249.12      6.31 o 
 -10   2   9       47.98       52.93      2.94 o 
  -9   2   9       47.51       47.91      4.65 o 
  -8   2   9       16.32       19.81      1.92 o 
  -7   2   9     1248.56     1284.47     17.04 o 
  -6   2   9      114.80      113.19      3.64 o 
  -5   2   9     1048.62     1046.83     14.09 o 
  -4   2   9       31.48       32.81      5.24 o 
  -3   2   9      136.57      141.16      2.98 o 
  -2   2   9      463.64      464.78      5.11 o 
  -1   2   9      234.42      238.37      3.29 o 
   0   2   9      717.81      675.98      6.51 o 
   1   2   9      376.36      357.60      5.00 o 
   2   2   9      150.88      147.76      2.35 o 
   3   2   9     1417.23     1420.91     11.62 o 
   4   2   9       13.70       15.75      1.19 o 
   5   2   9       27.92       29.23      1.56 o 
   6   2   9      136.07      133.96      2.44 o 
   7   2   9      105.51       95.87      2.18 o 
   8   2   9      209.47      211.54      3.76 o 
   9   2   9      213.77      209.67      4.28 o 
  10   2   9      175.31      171.13      9.31 o 
  11   2   9      165.36      170.13      5.38 o 
 -12   3   9      243.63      257.60      7.02 o 
 -11   3   9       93.41      104.27      4.31 o 
 -10   3   9       83.12      100.34      4.14 o 
  -9   3   9        9.53       11.29      1.80 o 
  -8   3   9        2.74        3.21      1.40 o 
  -7   3   9      173.28      162.20      5.08 o 
  -6   3   9      405.63      406.41      7.85 o 
  -5   3   9       13.31       11.92      3.31 o 
  -4   3   9       26.62       22.76      3.09 o 
  -3   3   9        8.09        7.34      1.12 o 
  -2   3   9      641.52      620.06      7.76 o 
  -1   3   9      726.75      703.51      7.18 o 
   0   3   9       12.89       15.89      1.40 o 
   1   3   9      656.51      687.48      8.30 o 
   2   3   9     1157.19     1140.07     12.02 o 
   3   3   9       48.36       57.85      2.25 o 
   4   3   9      613.03      554.81      6.57 o 
   5   3   9      210.92      199.50      3.65 o 
   6   3   9        6.36        5.16      1.04 o 
   7   3   9      226.02      230.53      4.11 o 
   8   3   9       92.05       97.49      3.37 o 
   9   3   9      119.43      122.36      3.77 o 
  10   3   9      229.13      254.52      5.58 o 
 -11   4   9        0.29        1.25      1.64 o 
 -10   4   9      312.24      284.70      9.14 o 
  -9   4   9       43.07       47.63      3.17 o 
  -8   4   9      300.25      284.61      7.14 o 
  -7   4   9       15.17       16.38      4.10 o 
  -6   4   9        6.15        7.93      1.65 o 
  -5   4   9       26.83       27.26      3.39 o 
  -4   4   9       25.00       26.91      2.20 o 
  -3   4   9      374.87      366.13      8.49 o 
  -2   4   9       59.83       56.30      3.13 o 
  -1   4   9       37.08       36.89      2.06 o 
   0   4   9        0.10       -1.27      0.94 o 
   1   4   9      125.54      134.45      3.47 o 
   2   4   9       82.46       64.39      2.51 o 
   3   4   9      217.98      210.65      3.95 o 
   4   4   9      179.38      173.99      3.62 o 
   5   4   9       44.93       46.16      2.04 o 
   6   4   9      237.88      257.56      5.42 o 
   7   4   9      146.77      155.16      4.30 o 
   8   4   9        2.08        2.47      1.34 o 
  -8   5   9       70.23       59.13      4.58 o 
  -7   5   9       53.93       51.79      5.51 o 
  -6   5   9       14.15       18.10      2.36 o 
  -5   5   9      206.63      216.92     11.95 o 
  -4   5   9        0.05       -0.76      1.33 o 
  -3   5   9       29.61       30.05      2.56 o 
  -2   5   9        1.06        2.81      1.51 o 
  -1   5   9        0.41        0.48      1.13 o 
   0   5   9        9.58       10.92      1.79 o 
   1   5   9       45.94       45.74      3.54 o 
   2   5   9       49.94       48.46      2.23 o 
   3   5   9        1.52        2.24      1.13 o 
   4   5   9      150.04      145.25      3.57 o 
   5   5   9       19.77       16.85      1.91 o 
   6   5   9      202.38      226.46      5.50 o 
 -14   0  10       38.39       51.69      5.13 o 
 -13   0  10      387.33      408.79     13.31 o 
 -12   0  10       17.87       14.83      3.10 o 
 -11   0  10      282.80      272.94      9.91 o 
 -10   0  10       48.56       49.58      4.38 o 
  -9   0  10        0.07        2.38      1.73 o 
  -8   0  10      141.70       87.19      3.62 o 
  -7   0  10       30.16       27.91      1.81 o 
  -6   0  10      714.28      702.10     10.10 o 
  -5   0  10       37.46       25.45      1.67 o 
  -4   0  10      651.92      669.03     12.89 o 
  -3   0  10     1405.50     1436.81     15.82 o 
  -2   0  10       72.92       79.80      3.46 o 
  -1   0  10       28.07       34.38      1.60 o 
   0   0  10     1553.56     1491.61     17.74 o 
   1   0  10       57.77       62.29      2.71 o 
   2   0  10     1054.34      968.96     18.64 o 
   3   0  10      606.44      634.38      8.28 o 
   4   0  10      747.72      767.34      9.84 o 
   5   0  10      568.75      580.20      6.83 o 
   6   0  10      355.34      350.49      9.01 o 
   7   0  10       82.73       76.52      4.36 o 
   8   0  10      738.49      718.55     15.28 o 
   9   0  10        8.28        8.81      2.59 o 
  10   0  10     1210.16     1250.75     24.01 o 
  11   0  10      205.58      203.02      8.21 o 
  12   0  10       18.57       20.29      3.66 o 
 -14   1  10        7.63        7.46      2.99 o 
 -13   1  10       87.43       88.84      6.21 o 
 -12   1  10      159.06      160.72      7.84 o 
 -11   1  10        1.73        1.77      2.06 o 
 -10   1  10        1.10        0.28      1.06 o 
  -9   1  10       12.03       13.04      2.42 o 
  -8   1  10      101.89       90.39      3.34 o 
  -7   1  10     1207.92     1159.59     11.98 o 
  -6   1  10       51.49       46.23      2.11 o 
  -5   1  10      107.52      106.33      3.27 o 
  -4   1  10      466.70      468.43      5.97 o 
  -3   1  10       53.38       52.68      1.27 o 
  -2   1  10     1521.39     1496.98      9.65 o 
  -1   1  10      243.64      250.29      2.49 o 
   0   1  10      267.47      295.19      2.85 o 
   1   1  10       60.84       53.92      1.43 o 
   2   1  10       86.05       80.20      2.47 o 
   3   1  10      199.40      203.47      3.57 o 
   4   1  10      661.23      649.18      6.43 o 
   5   1  10       25.07       24.55      1.14 o 
   6   1  10      368.76      355.08      4.60 o 
   7   1  10        1.15        1.64      0.88 o 
   8   1  10      290.38      288.86      6.16 o 
   9   1  10      244.59      255.48      7.02 o 
  10   1  10      144.33      144.15      4.76 o 
  11   1  10        4.42        2.37      1.78 o 
 -13   2  10       25.35       17.54      3.63 o 
 -12   2  10       42.40       41.39      4.41 o 
 -11   2  10       43.37       44.91      2.87 o 
 -10   2  10       41.59       40.61      2.71 o 
  -9   2  10      684.20      672.72     12.27 o 
  -8   2  10      147.27      147.05      5.12 o 
  -7   2  10      514.50      479.78      9.38 o 
  -6   2  10        1.34        1.35      1.05 o 
  -5   2  10       14.12       11.59      2.23 o 
  -4   2  10      468.94      479.03     12.46 o 
  -3   2  10      337.16      315.64      4.86 o 
  -2   2  10      921.32      912.93      9.95 o 
  -1   2  10       90.00       78.34      1.91 o 
   0   2  10      175.93      170.49      3.34 o 
   1   2  10        0.90        2.27      0.88 o 
   2   2  10        7.81        8.15      1.08 o 
   3   2  10      175.33      173.59      3.50 o 
   4   2  10      153.35      157.83      2.74 o 
   5   2  10       34.59       25.51      1.42 o 
   6   2  10       32.97       33.86      1.41 o 
   7   2  10       10.28       13.96      1.10 o 
   8   2  10       12.74       12.22      1.29 o 
   9   2  10        0.01       -0.21      0.96 o 
  10   2  10        2.43        1.47      2.30 o 
  11   2  10       17.79       16.61      2.37 o 
 -12   3  10       42.31       36.91      3.08 o 
 -11   3  10       11.63       11.19      2.06 o 
 -10   3  10      272.81      262.76     13.57 o 
  -9   3  10      221.99      202.32      5.78 o 
  -8   3  10      163.10      165.52      5.10 o 
  -7   3  10       63.50       57.62      3.07 o 
  -6   3  10      809.57      820.41     25.67 o 
  -5   3  10      164.79      162.08      4.62 o 
  -4   3  10        7.93       11.07      2.73 o 
  -3   3  10      799.70      807.80      8.26 o 
  -2   3  10       37.94       39.16      1.94 o 
  -1   3  10       29.96       27.03      1.36 o 
   0   3  10      387.01      371.66      5.67 o 
   1   3  10      793.28      745.36      8.95 o 
   2   3  10       97.75      102.32      4.61 o 
   3   3  10       23.59       23.08      1.60 o 
   4   3  10       31.98       23.32      1.49 o 
   5   3  10        1.94        3.40      0.96 o 
   6   3  10       65.11       63.66      2.23 o 
   7   3  10       27.33       29.54      2.02 o 
   8   3  10       22.08       26.02      5.21 o 
   9   3  10       21.72       27.60      2.20 o 
  10   3  10        3.83        4.41      1.43 o 
 -10   4  10       12.73        9.00      2.02 o 
  -9   4  10        1.02       -0.23      1.85 o 
  -8   4  10      279.29      272.39      9.05 o 
  -7   4  10        7.75        6.66      1.77 o 
  -6   4  10      417.70      432.01      8.76 o 
  -5   4  10      430.66      417.78     12.81 o 
  -4   4  10       18.31       17.25      1.65 o 
  -3   4  10     1064.76     1016.70     14.44 o 
  -2   4  10       43.44       38.16      2.13 o 
  -1   4  10      102.52       95.79      3.04 o 
   0   4  10        1.80        3.64      1.18 o 
   1   4  10      156.00      140.96      3.64 o 
   2   4  10      193.52      212.14      4.50 o 
   3   4  10      479.76      471.91      6.40 o 
   4   4  10       24.75       20.05      1.55 o 
   5   4  10       80.89       81.41      2.67 o 
   6   4  10        0.06        1.31      1.21 o 
   7   4  10       56.09       45.76      2.60 o 
   8   4  10       76.65       93.46      3.57 o 
  -7   5  10       72.83       78.53      4.08 o 
  -6   5  10        0.23       -0.36      2.76 o 
  -5   5  10      199.17      187.11      5.75 o 
  -4   5  10      167.25      171.47      5.48 o 
  -3   5  10        8.34        8.64      1.95 o 
  -2   5  10      114.79      112.24      5.24 o 
  -1   5  10      491.09      458.80      7.46 o 
   0   5  10       28.15       27.09      2.23 o 
   1   5  10      326.52      318.05      6.00 o 
   2   5  10       37.01       37.51      2.07 o 
   3   5  10        3.97        2.54      1.18 o 
   4   5  10       44.28       54.99      2.43 o 
   5   5  10        4.40        5.18      1.61 o 
 -14   1  11       38.62       57.39      5.57 o 
 -13   1  11       47.88       52.64      5.18 o 
 -12   1  11        3.44        5.03      2.58 o 
 -11   1  11      219.76      201.18      8.68 o 
 -10   1  11      352.84      365.61      9.43 o 
  -9   1  11       16.16       16.91      1.84 o 
  -8   1  11      315.74      321.28     16.23 o 
  -7   1  11       42.04       37.09      1.70 o 
  -6   1  11       88.13       79.05      2.28 o 
  -5   1  11      313.95      313.09      6.26 o 
  -4   1  11      354.05      373.16      6.17 o 
  -3   1  11       51.26       50.51      1.57 o 
  -2   1  11      669.17      698.23      6.72 o 
  -1   1  11       90.04       92.26      1.45 o 
   0   1  11     1210.83     1183.95      8.47 o 
   1   1  11      184.75      196.17      2.38 o 
   2   1  11        8.07        8.74      0.81 o 
   3   1  11       77.33       76.67      2.27 o 
   4   1  11      353.08      343.44      6.03 o 
   5   1  11      650.33      647.79      6.12 o 
   6   1  11      297.37      298.58      4.23 o 
   7   1  11      119.96      116.66      3.11 o 
   8   1  11      169.61      159.99      4.60 o 
   9   1  11       44.78       45.01      2.88 o 
  10   1  11        2.14        3.96      1.76 o 
  11   1  11       10.17       11.41      2.21 o 
 -13   2  11        0.98       -0.39      2.12 o 
 -12   2  11      196.77      210.44      9.37 o 
 -11   2  11       11.93       12.06      1.88 o 
 -10   2  11        4.25        8.47      1.73 o 
  -9   2  11      552.46      589.72     10.37 o 
  -8   2  11      111.06      110.61      3.96 o 
  -7   2  11      100.20      107.03      3.84 o 
  -6   2  11      542.37      544.75      9.29 o 
  -5   2  11      406.53      396.76      7.41 o 
  -4   2  11     1050.75     1085.58     14.73 o 
  -3   2  11        7.81        9.77      0.98 o 
  -2   2  11      357.58      340.04      4.38 o 
  -1   2  11      116.52      110.94      2.97 o 
   0   2  11      148.66      151.76      3.27 o 
   1   2  11      406.01      403.62      5.71 o 
   2   2  11      358.21      348.31      5.29 o 
   3   2  11       93.70       81.49      2.54 o 
   4   2  11      312.40      293.20      4.89 o 
   5   2  11      614.89      552.09      6.57 o 
   6   2  11        2.85        2.17      0.92 o 
   7   2  11      138.67      138.07      3.62 o 
   8   2  11      110.48      122.24      3.56 o 
   9   2  11      127.42      129.53      4.59 o 
  10   2  11      242.64      255.16      9.62 o 
 -12   3  11        5.65        3.09      1.77 o 
 -11   3  11        2.03        3.56      1.70 o 
 -10   3  11      111.07      118.11      6.91 o 
  -9   3  11      132.00      127.71      4.61 o 
  -8   3  11      578.40      575.00     10.47 o 
  -7   3  11      533.57      542.53     15.04 o 
  -6   3  11       30.79       36.07      2.55 o 
  -5   3  11       22.95       19.32      1.96 o 
  -4   3  11        1.17        1.44      1.12 o 
  -3   3  11       38.15       37.70      1.67 o 
  -2   3  11        5.99        4.49      0.95 o 
  -1   3  11      137.51      125.30      3.25 o 
   0   3  11      226.05      216.03      4.59 o 
   1   3  11      185.99      159.18      3.64 o 
   2   3  11      603.02      552.26      7.53 o 
   3   3  11      533.35      516.98      7.27 o 
   4   3  11       77.80       85.49      2.83 o 
   5   3  11        0.30        1.51      0.95 o 
   6   3  11      127.13      128.97      3.15 o 
   7   3  11        0.19        0.87      0.97 o 
   8   3  11      415.50      428.96      7.37 o 
   9   3  11       49.45       42.52      3.01 o 
 -10   4  11       37.13       35.49      3.09 o 
  -9   4  11        3.13        6.44      2.28 o 
  -8   4  11       15.13       12.13      2.08 o 
  -7   4  11        0.25        2.43      1.47 o 
  -6   4  11       74.58       69.41      3.58 o 
  -5   4  11       38.97       40.28      4.32 o 
  -4   4  11       16.51       17.01      2.09 o 
  -3   4  11      188.70      182.01      5.31 o 
  -2   4  11        0.20       -0.94      0.96 o 
  -1   4  11      354.85      344.57      5.99 o 
   0   4  11        0.67        0.45      1.08 o 
   1   4  11        1.49        3.77      1.19 o 
   2   4  11       14.56       14.60      1.59 o 
   3   4  11        7.49        6.02      1.34 o 
   4   4  11      322.62      305.52      5.11 o 
   5   4  11       69.96       68.90      2.55 o 
   6   4  11       28.83       31.43      2.23 o 
   7   4  11        2.88        2.17      1.33 o 
  -6   5  11        1.55        1.26      1.64 o 
  -5   5  11        5.68        6.86      2.12 o 
  -4   5  11        2.47        2.30      1.60 o 
  -3   5  11        9.87       13.12      2.09 o 
  -2   5  11        1.82        0.98      1.50 o 
  -1   5  11      135.82      135.47      4.56 o 
   0   5  11       22.51       25.63      3.28 o 
   1   5  11        0.03        0.94      1.18 o 
   2   5  11      210.74      211.08      4.46 o 
   3   5  11       59.40       55.06      2.45 o 
 -13   0  12      127.67      148.42      8.17 o 
 -12   0  12      407.57      454.27     14.31 o 
 -11   0  12      171.33      172.96      8.12 o 
 -10   0  12        4.17        1.85      2.10 o 
  -9   0  12      311.21      307.02     10.38 o 
  -8   0  12      152.00      150.15      4.22 o 
  -7   0  12      697.45      661.61     13.54 o 
  -6   0  12      278.46      236.69      6.97 o 
  -5   0  12     1229.28     1180.14     21.02 o 
  -4   0  12      354.93      330.22      7.10 o 
  -3   0  12       33.65       35.33      1.79 o 
  -2   0  12      280.94      272.07      3.82 o 
  -1   0  12      589.72      575.19     25.70 o 
   0   0  12       16.94       20.23      2.67 o 
   1   0  12      318.16      313.60      5.84 o 
   2   0  12      728.70      711.33      8.65 o 
   3   0  12        0.85        1.25      1.99 o 
   4   0  12     1158.07     1146.12     29.33 o 
   5   0  12       15.59       17.03      3.09 o 
   6   0  12      207.24      194.35      6.73 o 
   7   0  12      194.08      193.56      6.99 o 
   8   0  12      330.28      345.00      9.95 o 
   9   0  12      175.27      192.88      7.66 o 
  10   0  12       39.83       39.18      4.24 o 
 -13   1  12      116.79      113.94      7.23 o 
 -12   1  12        3.40        2.83      2.28 o 
 -11   1  12      124.29      120.14      6.83 o 
 -10   1  12      114.04      119.51      4.51 o 
  -9   1  12      140.55      143.65      5.11 o 
  -8   1  12       48.48       54.62      2.83 o 
  -7   1  12       17.23        9.81      1.47 o 
  -6   1  12      235.54      214.65      5.16 o 
  -5   1  12      175.74      189.15      3.70 o 
  -4   1  12        0.00        0.44      0.96 o 
  -3   1  12       75.24       82.36      2.32 o 
  -2   1  12      867.68      819.79      8.84 o 
  -1   1  12      310.50      299.45      4.49 o 
   0   1  12     2148.35     2065.84     18.69 o 
   1   1  12       38.15       42.13      1.79 o 
   2   1  12      157.69      151.12      2.60 o 
   3   1  12        4.11        5.96      0.86 o 
   4   1  12      120.26      118.37      2.99 o 
   5   1  12        1.04        1.39      0.72 o 
   6   1  12      140.78      143.29      2.93 o 
   7   1  12       40.79       34.21      2.96 o 
   8   1  12      273.57      263.97      6.09 o 
   9   1  12        0.20       -0.55      4.40 o 
  10   1  12      344.25      333.27      7.52 o 
 -12   2  12       13.12       14.07      3.36 o 
 -11   2  12       33.84       36.15      3.29 o 
 -10   2  12        6.84        6.86      1.66 o 
  -9   2  12      203.27      177.07      5.28 o 
  -8   2  12      262.25      258.17      6.30 o 
  -7   2  12        8.70        8.04      1.53 o 
  -6   2  12      459.10      466.28      8.59 o 
  -5   2  12       59.77       63.55      2.96 o 
  -4   2  12      272.67      260.93      4.62 o 
  -3   2  12      807.61      791.77     12.08 o 
  -2   2  12     1019.64     1002.11      9.42 o 
  -1   2  12       53.65       55.51      4.73 o 
   0   2  12      121.35      117.02      2.98 o 
   1   2  12        0.05       -0.19      0.85 o 
   2   2  12      148.45      145.13      3.37 o 
   3   2  12        7.64        3.04      1.05 o 
   4   2  12      406.68      382.14      5.93 o 
   5   2  12      114.82      108.63      2.78 o 
   6   2  12       98.86       94.23      2.66 o 
   7   2  12      112.24       99.92      3.27 o 
   8   2  12       36.34       34.96      2.23 o 
   9   2  12        0.01        0.53      1.60 o 
 -11   3  12       12.45       10.90      2.72 o 
 -10   3  12       44.63       46.81      3.21 o 
  -9   3  12      121.35      115.27      5.15 o 
  -8   3  12        1.42        1.48      2.15 o 
  -7   3  12      255.96      248.12      6.40 o 
  -6   3  12        4.13        3.95      1.48 o 
  -5   3  12      332.65      333.72     11.14 o 
  -4   3  12       60.46       64.38      3.49 o 
  -3   3  12       13.52       15.88      1.26 o 
  -2   3  12        0.05       -0.56      1.18 o 
  -1   3  12      112.87      108.84      3.11 o 
   0   3  12        3.52        6.59      1.22 o 
   1   3  12       20.24       20.22      1.64 o 
   2   3  12       12.23       16.17      1.53 o 
   3   3  12      290.92      286.18      5.26 o 
   4   3  12        2.94        1.04      1.09 o 
   5   3  12       11.44        9.80      1.27 o 
   6   3  12       16.27       10.07      1.31 o 
   7   3  12        3.87        4.26      1.18 o 
   8   3  12       29.75       29.66      2.24 o 
  -9   4  12       84.83       82.57      6.37 o 
  -8   4  12      346.49      335.66      8.13 o 
  -7   4  12       19.33       19.75      2.35 o 
  -6   4  12       19.85       21.30      5.41 o 
  -5   4  12       86.43       83.57      5.79 o 
  -4   4  12      156.55      164.00      7.73 o 
  -3   4  12        1.92        1.16      1.36 o 
  -2   4  12      232.15      246.86      5.09 o 
  -1   4  12      304.53      289.31      6.76 o 
   0   4  12      156.78      143.93      7.49 o 
   1   4  12      214.78      205.16      4.63 o 
   2   4  12      173.48      178.20      4.35 o 
   3   4  12        9.57       13.60      1.66 o 
   4   4  12      350.52      325.30      5.42 o 
   5   4  12        8.84        9.75      1.37 o 
   6   4  12      100.46      118.12      5.36 o 
  -5   5  12       68.49       75.34      3.97 o 
  -4   5  12      156.40      162.07      5.58 o 
  -3   5  12      229.69      229.16      6.51 o 
  -2   5  12      119.77      127.95      4.85 o 
  -1   5  12        1.56       -0.24      1.22 o 
   0   5  12       28.93       29.38      2.23 o 
   1   5  12       17.42       15.17      5.13 o 
   2   5  12      128.07      128.78      5.01 o 
 -13   1  13       17.74       20.65      3.79 o 
 -12   1  13       98.98       94.74      6.53 o 
 -11   1  13        0.88       -1.30      1.71 o 
 -10   1  13       58.04       57.38      4.88 o 
  -9   1  13        1.57        2.28      1.28 o 
  -8   1  13        5.62        5.65      1.46 o 
  -7   1  13        0.22       -0.61      1.03 o 
  -6   1  13       28.09       32.53      1.72 o 
  -5   1  13       54.26       64.09      2.29 o 
  -4   1  13      511.05      558.87      7.04 o 
  -3   1  13      926.46      915.44     11.43 o 
  -2   1  13      616.87      617.89      8.68 o 
  -1   1  13        5.47        4.11      0.95 o 
   0   1  13       26.58       23.75      1.43 o 
   1   1  13       27.01       28.80      1.59 o 
   2   1  13      699.60      688.24      9.24 o 
   3   1  13      182.91      189.00      3.95 o 
   4   1  13      500.61      500.19      6.86 o 
   5   1  13      174.45      166.47      3.73 o 
   6   1  13      218.04      213.66      5.23 o 
   7   1  13      125.84      124.74      3.36 o 
   8   1  13      104.54      111.72      6.23 o 
   9   1  13        1.47        3.42      1.71 o 
 -12   2  13       94.15       99.51      6.95 o 
 -11   2  13       18.78       25.73      2.47 o 
 -10   2  13      523.96      553.85     10.49 o 
  -9   2  13       19.66       15.59      2.05 o 
  -8   2  13      542.76      576.29     10.40 o 
  -7   2  13      517.44      521.46     14.41 o 
  -6   2  13      142.17      140.45      5.07 o 
  -5   2  13       49.64       50.22      2.82 o 
  -4   2  13      104.03      106.85      2.96 o 
  -3   2  13       85.66       95.89      2.41 o 
  -2   2  13      423.88      422.25      9.01 o 
  -1   2  13        4.95        7.10      1.80 o 
   0   2  13      227.79      221.90      4.31 o 
   1   2  13      565.39      545.99     12.15 o 
   2   2  13        0.75        0.44      0.94 o 
   3   2  13      350.41      330.90      5.48 o 
   4   2  13      106.71      109.62      3.14 o 
   5   2  13       31.19       30.45      1.72 o 
   6   2  13      777.43      765.59      8.67 o 
   7   2  13        2.22        2.57      1.31 o 
   8   2  13      106.44      105.30      4.29 o 
   9   2  13        5.43        6.74      1.98 o 
 -10   3  13       22.57       20.48      2.47 o 
  -9   3  13       78.70       82.15      4.03 o 
  -8   3  13      312.68      329.26     16.94 o 
  -7   3  13        5.95        8.25      1.78 o 
  -6   3  13     1447.77     1425.88     38.93 o 
  -5   3  13      191.37      199.02      5.48 o 
  -4   3  13        0.57       -0.01      0.97 o 
  -3   3  13       63.93       61.57      2.81 o 
  -2   3  13       57.35       59.87      2.52 o 
  -1   3  13      307.64      290.48      5.30 o 
   0   3  13      209.28      216.54      4.53 o 
   1   3  13       28.28       30.31      1.93 o 
   2   3  13      114.64      125.59      3.49 o 
   3   3  13       10.26       12.35      1.51 o 
   4   3  13        8.27        9.48      1.63 o 
   5   3  13      119.45      120.99      3.18 o 
   6   3  13       10.69       11.49      1.42 o 
   7   3  13      124.68      127.06      3.39 o 
  -8   4  13       53.53       53.40      3.56 o 
  -7   4  13       29.82       34.49      2.85 o 
  -6   4  13       40.11       34.23      2.80 o 
  -5   4  13       56.19       56.90      3.38 o 
  -4   4  13      185.60      190.04      9.17 o 
  -3   4  13        1.79        3.63      1.59 o 
  -2   4  13      102.60      106.25      4.59 o 
  -1   4  13       34.04       28.29      2.05 o 
   0   4  13        0.56        0.01      1.05 o 
   1   4  13        5.29        4.02      1.31 o 
   2   4  13       25.38       19.01      1.88 o 
   3   4  13      157.83      169.75      4.39 o 
   4   4  13       60.15       56.88      2.46 o 
   5   4  13       33.12       36.50      2.13 o 
  -8   0  14      767.57      762.78     15.79 o 
  -7   0  14      362.24      304.26      8.71 o 
  -6   0  14      471.33      463.85     11.33 o 
  -5   0  14      141.07      154.61      5.95 o 
  -4   0  14      271.00      244.39      7.72 o 
  -3   0  14       74.15       65.08      4.02 o 
  -2   0  14      890.23      888.50     17.93 o 
  -1   0  14       30.36       30.07      1.50 o 
   0   0  14     4296.58     4232.72     43.35 o 
   1   0  14      374.47      370.11      6.45 o 
   2   0  14      435.15      427.50      5.78 o 
   3   0  14      196.61      194.18      4.33 o 
   4   0  14      116.04      116.21      3.48 o 
   5   0  14      199.69      200.65      6.56 o 
   6   0  14      821.99      811.52     16.73 o 
   7   0  14       85.67       82.71      4.95 o 
   8   0  14       32.80       30.72      3.56 o 
   9   0  14       10.09        9.17      2.93 o 
 -12   1  14      293.95      311.94     11.95 o 
 -11   1  14       47.19       67.58      5.63 o 
 -10   1  14       10.57       12.95      2.94 o 
  -9   1  14       21.46       25.94      2.28 o 
  -8   1  14       49.52       45.22      2.80 o 
  -7   1  14       79.01       84.14      3.48 o 
  -6   1  14      423.50      420.63      9.62 o 
  -5   1  14        9.38        9.45      1.19 o 
  -4   1  14      756.02      702.98      8.43 o 
  -3   1  14       91.95       86.79      3.63 o 
  -2   1  14      739.54      730.24      8.46 o 
  -1   1  14       32.70       35.86      2.15 o 
   0   1  14       79.82       82.91      3.33 o 
   1   1  14       58.41       55.69      2.34 o 
   2   1  14      519.90      498.02      6.74 o 
   3   1  14      130.51      124.01      4.12 o 
   4   1  14      490.80      481.03      6.84 o 
   5   1  14      109.56      105.94      3.75 o 
   6   1  14      220.15      223.55      5.51 o 
   7   1  14        0.08        0.44      1.43 o 
   8   1  14        0.12       -0.22      2.15 o 
   9   1  14       52.62       61.48      5.03 o 
 -11   2  14       67.88       74.72      5.93 o 
 -10   2  14        0.21        2.22      1.59 o 
  -9   2  14       86.44       91.08      4.00 o 
  -8   2  14       48.12       47.15      3.01 o 
  -7   2  14       23.29       24.46      3.09 o 
  -6   2  14        1.53       -0.24      1.85 o 
  -5   2  14       17.23       11.96      1.37 o 
  -4   2  14        2.84        2.87      1.13 o 
  -3   2  14        0.52        0.12      0.93 o 
  -2   2  14        0.29        0.63      1.00 o 
  -1   2  14      299.24      289.29      5.03 o 
   0   2  14      126.63      116.00      3.15 o 
   1   2  14       54.70       53.32      2.26 o 
   2   2  14       12.13       12.74      2.47 o 
   3   2  14       38.88       37.11      2.01 o 
   4   2  14       70.29       70.94      2.71 o 
   5   2  14       38.67       31.17      1.79 o 
   6   2  14       15.74       15.28      1.45 o 
   7   2  14       42.89       42.34      2.98 o 
   8   2  14      198.32      191.97      5.79 o 
 -10   3  14      102.47      104.31      4.69 o 
  -9   3  14       24.13       30.31      4.15 o 
  -8   3  14       12.49       19.12      2.33 o 
  -7   3  14        5.07        6.99      1.80 o 
  -6   3  14       40.05       41.12      2.28 o 
  -5   3  14        2.10        2.83      1.18 o 
  -4   3  14      194.51      192.31      8.74 o 
  -3   3  14        0.18       -0.10      1.16 o 
  -2   3  14       14.14       14.53      1.55 o 
  -1   3  14        0.51        0.65      1.51 o 
   0   3  14       13.53       13.04      1.52 o 
   1   3  14      192.53      184.80      4.29 o 
   2   3  14        1.79        1.07      1.14 o 
   3   3  14        4.23        2.89      1.20 o 
   4   3  14        0.19       -0.96      1.10 o 
   5   3  14        1.56        2.06      1.13 o 
   6   3  14        6.07        4.31      1.27 o 
  -7   4  14       31.65       30.00      2.83 o 
  -6   4  14        5.73        8.43      2.02 o 
  -5   4  14        1.86        1.27      1.48 o 
  -4   4  14       15.77       15.74      2.18 o 
  -3   4  14      271.44      279.47      6.98 o 
  -2   4  14       25.06       27.58      2.12 o 
  -1   4  14        0.68       -0.17      1.10 o 
   0   4  14       14.43       10.30      1.55 o 
   1   4  14        0.61       -0.29      1.13 o 
   2   4  14      201.40      189.45      4.73 o 
   3   4  14      328.03      322.09      6.30 o 
   4   4  14       41.05       44.75      2.63 o 
 -11   1  15        1.38        1.39      2.22 o 
 -10   1  15      144.46      141.62      7.64 o 
  -9   1  15        3.91        3.64      1.48 o 
  -8   1  15       42.15       38.86      2.65 o 
  -7   1  15        9.90        8.11      2.27 o 
  -6   1  15       87.56       76.55      4.28 o 
  -5   1  15      742.26      730.46      8.84 o 
  -4   1  15      213.01      218.31      4.27 o 
  -3   1  15        2.91        3.63      1.31 o 
  -2   1  15       89.91       80.65      2.49 o 
  -1   1  15        0.91        0.26      0.87 o 
   0   1  15       19.16       16.51      1.40 o 
   1   1  15        0.83        0.58      0.88 o 
   2   1  15       33.43       35.01      1.89 o 
   3   1  15       66.90       68.72      2.53 o 
   4   1  15       99.76       99.03      3.07 o 
   5   1  15      328.74      333.24     13.79 o 
   6   1  15      102.54       95.31      3.81 o 
   7   1  15       67.51       59.36      4.32 o 
   8   1  15        0.13        0.19      2.43 o 
 -10   2  15        2.65        3.09      1.66 o 
  -9   2  15      158.08      159.17      5.80 o 
  -8   2  15      240.02      262.89      6.81 o 
  -7   2  15       44.62       40.68      2.85 o 
  -6   2  15      358.29      365.50      6.21 o 
  -5   2  15      110.22      114.23      4.46 o 
  -4   2  15       11.04       11.25      2.20 o 
  -3   2  15      168.59      179.62      4.93 o 
  -2   2  15      201.54      185.00      7.21 o 
  -1   2  15      437.22      425.26      7.08 o 
   0   2  15      379.69      363.36      5.93 o 
   1   2  15       62.45       59.45      2.46 o 
   2   2  15       99.08       99.03      3.10 o 
   3   2  15       46.53       53.40      3.00 o 
   4   2  15      157.37      161.56      4.06 o 
   5   2  15       43.15       44.87      2.11 o 
   6   2  15       19.98       23.13      2.04 o 
   7   2  15       64.21       76.72      3.80 o 
  -9   3  15       39.05       45.08      4.17 o 
  -8   3  15      636.52      657.50     15.46 o 
  -7   3  15      244.66      247.06      6.76 o 
  -6   3  15        0.02       -0.83      1.03 o 
  -5   3  15       36.99       37.30      4.42 o 
  -4   3  15      327.43      322.81      7.33 o 
  -3   3  15        0.31       -0.90      1.40 o 
  -2   3  15      622.56      641.76     12.15 o 
  -1   3  15      257.81      271.40      5.39 o 
   0   3  15       55.07       63.71      3.97 o 
   1   3  15      115.86      114.63      3.49 o 
   2   3  15       51.36       49.87      2.50 o 
   3   3  15       90.49       93.10      3.27 o 
   4   3  15      255.13      255.00      7.22 o 
   5   3  15        7.02       10.11      1.47 o 
  -5   4  15      270.59      278.42      7.29 o 
  -4   4  15      153.77      146.36      7.61 o 
  -3   4  15       54.67       58.64      4.95 o 
  -2   4  15        0.07       -0.39      1.17 o 
  -1   4  15       55.54       60.22      4.82 o 
   0   4  15       11.91        9.14      1.87 o 
   1   4  15        3.78        1.26      1.51 o 
   2   4  15        3.04        0.98      1.28 o 
  -7   0  16       49.78       61.47      4.22 o 
  -6   0  16       63.18       63.57      4.30 o 
  -5   0  16      150.66      128.40      5.96 o 
  -4   0  16      422.81      407.49     11.15 o 
  -3   0  16      517.00      522.90     13.27 o 
  -2   0  16      109.37      107.10      5.70 o 
  -1   0  16      537.30      523.23     13.45 o 
   0   0  16      136.31      136.87      6.48 o 
   1   0  16      433.80      436.86     12.28 o 
 -10   1  16      355.02      376.52     13.20 o 
  -9   1  16       31.06       28.82      3.42 o 
  -8   1  16       77.89       87.78      5.26 o 
  -7   1  16       27.22       31.34      3.36 o 
  -6   1  16       40.28       34.19      2.40 o 
  -5   1  16      152.92      175.77      4.96 o 
  -4   1  16       59.00       53.20      4.17 o 
  -3   1  16       16.91       14.67      1.68 o 
  -2   1  16       60.56       55.58      2.60 o 
  -1   1  16      165.08      158.99      3.56 o 
   0   1  16      532.64      519.52      7.07 o 
   1   1  16      377.19      363.69      6.73 o 
   2   1  16        5.74        5.63      1.24 o 
   3   1  16      146.65      145.94      3.70 o 
   4   1  16        0.01        0.36      1.25 o 
   5   1  16        7.50        6.76      1.67 o 
   6   1  16      267.29      264.27      7.94 o 
  -9   2  16       65.36       68.83      3.76 o 
  -8   2  16       76.36       70.00      3.72 o 
  -7   2  16        1.32        0.72      1.12 o 
  -6   2  16      153.33      156.97      4.05 o 
  -5   2  16       65.04       65.64      3.25 o 
  -4   2  16        0.66        3.59      1.42 o 
  -3   2  16      152.34      150.92      4.80 o 
  -2   2  16       14.84       13.56      1.52 o 
  -1   2  16        8.90        5.75      1.25 o 
   0   2  16      120.03      116.99      3.80 o 
   1   2  16       13.26       17.63      1.65 o 
   2   2  16      135.68      133.38      3.76 o 
   3   2  16       30.20       28.00      2.00 o 
   4   2  16        0.62        2.26      1.92 o 
   5   2  16        2.66        1.71      1.30 o 
   6   2  16       28.50       31.69      2.65 o 
  -8   3  16      219.03      230.12      8.11 o 
  -7   3  16       10.82        7.24      1.56 o 
  -6   3  16        0.69       -0.20      1.40 o 
  -5   3  16        0.89        0.70      1.41 o 
  -4   3  16       17.43       17.08      2.19 o 
  -3   3  16      170.86      185.85      8.29 o 
  -2   3  16        0.49        0.72      1.13 o 
  -1   3  16        6.49        8.96      1.53 o 
   0   3  16       64.05       63.35      3.02 o 
   1   3  16       77.16       82.87      3.14 o 
   2   3  16        6.30        7.34      1.52 o 
   3   3  16       99.62       93.69      3.40 o 
   4   3  16        1.55        2.74      1.58 o 
  -8   1  17      235.21      215.43      8.46 o 
  -7   1  17        3.20        0.52      1.69 o 
  -6   1  17      425.73      453.67     12.74 o 
  -5   1  17       15.27       15.92      2.83 o 
  -4   1  17        0.62        1.23      1.78 o 
  -3   1  17       60.63       60.79      4.65 o 
  -2   1  17      263.73      266.49      9.47 o 
  -1   1  17       19.94       21.75      3.13 o 
   0   1  17       99.39      112.06      6.28 o 
   1   1  17       34.07       38.47      4.05 o 
   2   1  17       54.83       59.72      4.84 o 
   3   1  17       23.19       30.03      2.53 o 
   4   1  17       11.17        8.98      1.74 o 
   5   1  17       85.80       94.45      3.96 o 
  -8   2  17        4.28        4.12      1.40 o 
  -7   2  17       92.91       96.36      4.06 o 
  -6   2  17       91.43       99.25      6.93 o 
  -5   2  17      193.26      203.07      5.59 o 
  -4   2  17      502.00      484.46      9.03 o 
  -3   2  17        1.48        0.99      1.37 o 
  -2   2  17      251.87      254.74      5.03 o 
  -1   2  17      121.95      136.71      3.70 o 
   0   2  17        9.27       11.62      1.51 o 
   1   2  17      380.21      401.04      9.04 o 
   2   2  17       26.39       21.72      2.73 o 
   3   2  17        2.15        7.54      1.52 o 
   4   2  17        6.71        5.34      1.42 o 
  -6   3  17       74.97       87.16      4.08 o 
  -5   3  17       78.77       77.51      3.85 o 
  -4   3  17       19.86       21.09      2.40 o 
  -3   3  17      388.78      423.06      8.86 o 
  -2   3  17        3.60        2.08      1.34 o 
  -1   3  17      161.97      166.39      4.40 o 
   0   3  17      111.56       92.40      3.37 o 
   1   3  17        4.22        8.90      1.75 o 
   2   3  17       41.40       39.62      2.88 o 
  -7   0  18       79.83      112.03      5.99 o 
  -6   0  18        1.71        0.10      1.84 o 
  -5   0  18      408.37      440.65     12.60 o 
  -4   0  18      573.32      628.52     15.83 o 
  -3   0  18      188.60      202.49      8.24 o 
  -2   0  18        0.30        1.72      1.98 o 
  -1   0  18      591.06      606.86     15.73 o 
   0   0  18       55.59       55.59      4.61 o 
  -8   1  18      127.87      129.20      6.83 o 
  -7   1  18       49.90       60.99      4.77 o 
  -6   1  18       12.75        8.12      2.51 o 
  -5   1  18        0.13       -0.22      1.67 o 
  -4   1  18        2.11        0.55      1.78 o 
  -3   1  18      116.74      117.33      6.38 o 
  -2   1  18       38.20       38.49      4.06 o 
  -1   1  18      137.69      137.35      7.02 o 
   0   1  18       19.22       29.75      3.78 o 
   1   1  18      306.08      294.12     10.63 o 
   2   1  18      233.17      233.35      9.67 o 
   3   1  18       54.16       58.07      5.06 o 
  -7   2  18      173.59      176.21      8.21 o 
  -6   2  18        1.93        3.31      2.32 o 
  -5   2  18       98.60      125.67      6.94 o 
  -4   2  18        8.18       11.30      3.03 o 
  -3   2  18        6.76        3.92      1.74 o 
  -2   2  18        4.99        6.30      1.42 o 
  -1   2  18      155.77      160.35      4.12 o 
   0   2  18      112.00      117.50      3.61 o 
   1   2  18       98.41      104.10      3.42 o 
   2   2  18       14.97       20.81      1.93 o 
  -6   1  19       13.54       14.20      3.08 o 
  -5   1  19      128.46      123.35      6.81 o 
  -4   1  19      287.27      314.80     11.04 o 
  -3   1  19       79.53       72.57      5.38 o 
  -2   1  19        3.75        6.80      2.61 o 
  -1   1  19      201.27      212.14      9.20 o 
   0   1  19        5.07        7.44      2.75 o 
   1   1  19      776.97      832.24     20.50 o 
  -3   2  19      415.90      419.10     13.44 o 
  -2   2  19        9.10        6.62      2.69 o 
  -2   0  20      303.08      356.08     12.14 o 
                                                 
